# Supplementary material for: Perylenetetracarboxylic acid nanosheets with internal electric fields and anisotropic charge migration for photocatalytic hydrogen evolution
Source: Nat Commun. 2022 Apr 19;13:2067. doi: 10.1038/s41467-022-29826-z (PMC9018690; doi:10.1038/s41467-022-29826-z)
Supplement: Supplementary file 3 — Source Data [file 41467_2022_29826_MOESM3_ESM.xlsx]

## Sheet: Figure 1a
Figure 1a	TOF-SIMS	m/z	intensity
		0.5	0
		0.5	0
		0.501	0
		0.501	0
		0.501	0
		0.501	0
		0.501	0
		0.502	0
		0.502	0
		0.502	0
		0.502	0
		0.502	0
		0.503	0
		0.503	0
		0.503	0
		0.503	0
		0.504	0
		0.504	0
		0.504	0
		0.504	0
		0.504	0
		0.505	0
		0.505	0
		0.505	0
		0.505	0
		0.505	0
		0.506	0
		0.506	0
		0.506	0
		0.506	0
		0.507	0
		0.507	0
		0.507	0
		0.507	0
		0.507	0
		0.508	0
		0.508	0
		0.508	0
		0.508	0
		0.508	0
		0.509	0
		0.509	0
		0.509	0
		0.509	0
		0.51	0
		0.51	0
		0.51	0
		0.51	0
		0.51	0
		0.511	0
		0.511	0
		0.511	0
		0.511	0
		0.511	0
		0.512	0
		0.512	0
		0.512	0
		0.512	0
		0.513	0
		0.513	0
		0.513	0
		0.513	0
		0.513	0
		0.514	0
		0.514	0
		0.514	0
		0.514	0
		0.514	0
		0.515	0
		0.515	0
		0.515	0
		0.515	0
		0.516	0
		0.516	0
		0.516	0
		0.516	0
		0.516	0
		0.517	0
		0.517	0
		0.517	0
		0.517	0
		0.517	0
		0.518	0
		0.518	0
		0.518	0
		0.518	0
		0.519	0
		0.519	0
		0.519	0
		0.519	0
		0.519	0
		0.52	0
		0.52	0
		0.52	0
		0.52	0
		0.521	0
		0.521	0
		0.521	0
		0.521	0
		0.521	0
		0.522	0
		0.522	0
		0.522	0
		0.522	0
		0.522	0
		0.523	0
		0.523	0
		0.523	0
		0.523	0
		0.524	0
		0.524	0
		0.524	0
		0.524	0
		0.524	0
		0.525	0
		0.525	0
		0.525	0
		0.525	0
		0.526	0
		0.526	0
		0.526	0
		0.526	0
		0.526	0
		0.527	0
		0.527	0
		0.527	0
		0.527	0
		0.527	0
		0.528	0
		0.528	0
		0.528	0
		0.528	0
		0.529	0
		0.529	0
		0.529	0
		0.529	0
		0.529	0
		0.53	0
		0.53	0
		0.53	0
		0.53	0
		0.531	0
		0.531	0
		0.531	0
		0.531	0
		0.531	0
		0.532	0
		0.532	0
		0.532	0
		0.532	0
		0.533	0
		0.533	0
		0.533	0
		0.533	0
		0.533	0
		0.534	0
		0.534	0
		0.534	0
		0.534	0
		0.535	0
		0.535	0
		0.535	0
		0.535	0
		0.535	0
		0.536	0
		0.536	0
		0.536	0
		0.536	0
		0.536	0
		0.537	0
		0.537	0
		0.537	0
		0.537	0
		0.538	0
		0.538	0
		0.538	0
		0.538	0
		0.538	0
		0.539	0
		0.539	0
		0.539	0
		0.539	0
		0.54	0
		0.54	0
		0.54	0
		0.54	0
		0.54	0
		0.541	0
		0.541	0
		0.541	0
		0.541	0
		0.542	0
		0.542	0
		0.542	0
		0.542	0
		0.542	0
		0.543	0
		0.543	0
		0.543	0
		0.543	0
		0.544	0
		0.544	0
		0.544	0
		0.544	0
		0.544	0
		0.545	0
		0.545	0
		0.545	0
		0.545	0
		0.546	0
		0.546	0
		0.546	0
		0.546	0
		0.546	0
		0.547	0
		0.547	0
		0.547	0
		0.547	0
		0.548	0
		0.548	0
		0.548	0
		0.548	0
		0.548	0
		0.549	0
		0.549	0
		0.549	0
		0.549	0
		0.55	0
		0.55	0
		0.55	0
		0.55	0
		0.55	0
		0.551	0
		0.551	0
		0.551	0
		0.551	0
		0.552	0
		0.552	0
		0.552	0
		0.552	0
		0.552	0
		0.553	0
		0.553	0
		0.553	0
		0.553	0
		0.554	0
		0.554	0
		0.554	0
		0.554	0
		0.554	0
		0.555	0
		0.555	0
		0.555	0
		0.555	0
		0.556	0
		0.556	0
		0.556	0
		0.556	0
		0.557	0
		0.557	0
		0.557	0
		0.557	0
		0.557	0
		0.558	0
		0.558	0
		0.558	0
		0.558	0
		0.559	0
		0.559	0
		0.559	0
		0.559	0
		0.559	0
		0.56	0
		0.56	0
		0.56	0
		0.56	0
		0.561	0
		0.561	0
		0.561	0
		0.561	0
		0.561	0
		0.562	0
		0.562	0
		0.562	0
		0.562	0
		0.563	0
		0.563	0
		0.563	0
		0.563	0
		0.563	0
		0.564	0
		0.564	0
		0.564	0
		0.564	0
		0.565	0
		0.565	0
		0.565	0
		0.565	0
		0.566	0
		0.566	0
		0.566	0
		0.566	0
		0.566	0
		0.567	0
		0.567	0
		0.567	0
		0.567	0
		0.568	0
		0.568	0
		0.568	0
		0.568	0
		0.568	0
		0.569	0
		0.569	0
		0.569	0
		0.569	0
		0.57	0
		0.57	0
		0.57	0
		0.57	0
		0.571	0
		0.571	0
		0.571	0
		0.571	0
		0.571	0
		0.572	0
		0.572	0
		0.572	0
		0.572	0
		0.573	0
		0.573	0
		0.573	0
		0.573	0
		0.573	0
		0.574	0
		0.574	0
		0.574	0
		0.574	0
		0.575	0
		0.575	0
		0.575	0
		0.575	0
		0.576	0
		0.576	0
		0.576	0
		0.576	0
		0.576	0
		0.577	0
		0.577	0
		0.577	0
		0.577	0
		0.578	0
		0.578	0
		0.578	0
		0.578	0
		0.578	0
		0.579	0
		0.579	0
		0.579	0
		0.579	0
		0.58	0
		0.58	0
		0.58	0
		0.58	0
		0.581	0
		0.581	0
		0.581	0
		0.581	0
		0.581	0
		0.582	0
		0.582	0
		0.582	0
		0.582	0
		0.583	0
		0.583	0
		0.583	0
		0.583	0
		0.584	0
		0.584	0
		0.584	0
		0.584	0
		0.584	0
		0.585	0
		0.585	0
		0.585	0
		0.585	0
		0.586	0
		0.586	0
		0.586	0
		0.586	0
		0.587	0
		0.587	0
		0.587	0
		0.587	0
		0.587	0
		0.588	0
		0.588	0
		0.588	0
		0.588	0
		0.589	0
		0.589	0
		0.589	0
		0.589	0
		0.59	0
		0.59	0
		0.59	0
		0.59	0
		0.59	0
		0.591	0
		0.591	0
		0.591	0
		0.591	0
		0.592	0
		0.592	0
		0.592	0
		0.592	0
		0.593	0
		0.593	0
		0.593	0
		0.593	0
		0.593	0
		0.594	0
		0.594	0
		0.594	0
		0.594	0
		0.595	0
		0.595	0
		0.595	0
		0.595	0
		0.596	0
		0.596	0
		0.596	0
		0.596	0
		0.596	0
		0.597	0
		0.597	0
		0.597	0
		0.597	0
		0.598	0
		0.598	0
		0.598	0
		0.598	0
		0.599	0
		0.599	0
		0.599	0
		0.599	0
		0.6	0
		0.6	0
		0.6	0
		0.6	0
		0.6	0
		0.601	0
		0.601	0
		0.601	0
		0.601	0
		0.602	0
		0.602	0
		0.602	0
		0.602	0
		0.603	0
		0.603	0
		0.603	0
		0.603	0
		0.603	0
		0.604	0
		0.604	0
		0.604	0
		0.604	0
		0.605	0
		0.605	0
		0.605	0
		0.605	0
		0.606	0
		0.606	0
		0.606	0
		0.606	0
		0.607	0
		0.607	0
		0.607	0
		0.607	0
		0.607	0
		0.608	0
		0.608	0
		0.608	0
		0.608	0
		0.609	0
		0.609	0
		0.609	0
		0.609	0
		0.61	0
		0.61	0
		0.61	0
		0.61	0
		0.611	0
		0.611	0
		0.611	0
		0.611	0
		0.611	0
		0.612	0
		0.612	0
		0.612	0
		0.612	0
		0.613	0
		0.613	0
		0.613	0
		0.613	0
		0.614	0
		0.614	0
		0.614	0
		0.614	0
		0.615	0
		0.615	0
		0.615	0
		0.615	0
		0.615	0
		0.616	0
		0.616	0
		0.616	0
		0.616	0
		0.617	0
		0.617	0
		0.617	0
		0.617	0
		0.618	0
		0.618	0
		0.618	0
		0.618	0
		0.619	0
		0.619	0
		0.619	0
		0.619	0
		0.619	0
		0.62	0
		0.62	0
		0.62	0
		0.62	0
		0.621	0
		0.621	0
		0.621	0
		0.621	0
		0.622	0
		0.622	0
		0.622	0
		0.622	0
		0.623	0
		0.623	0
		0.623	0
		0.623	0
		0.624	0
		0.624	0
		0.624	0
		0.624	0
		0.624	0
		0.625	0
		0.625	0
		0.625	0
		0.625	0
		0.626	0
		0.626	0
		0.626	0
		0.626	0
		0.627	0
		0.627	0
		0.627	0
		0.627	0
		0.628	0
		0.628	0
		0.628	0
		0.628	0
		0.629	0
		0.629	0
		0.629	0
		0.629	0
		0.629	0
		0.63	0
		0.63	0
		0.63	0
		0.63	0
		0.631	0
		0.631	0
		0.631	0
		0.631	0
		0.632	0
		0.632	0
		0.632	0
		0.632	0
		0.633	0
		0.633	0
		0.633	0
		0.633	0
		0.634	0
		0.634	0
		0.634	0
		0.634	0
		0.634	0
		0.635	0
		0.635	0
		0.635	0
		0.635	0
		0.636	0
		0.636	0
		0.636	0
		0.636	0
		0.637	0
		0.637	0
		0.637	0
		0.637	0
		0.638	0
		0.638	0
		0.638	0
		0.638	0
		0.639	0
		0.639	0
		0.639	0
		0.639	0
		0.64	0
		0.64	0
		0.64	0
		0.64	0
		0.64	0
		0.641	0
		0.641	0
		0.641	0
		0.641	0
		0.642	0
		0.642	0
		0.642	0
		0.642	0
		0.643	0
		0.643	0
		0.643	0
		0.643	0
		0.644	0
		0.644	0
		0.644	0
		0.644	0
		0.645	0
		0.645	0
		0.645	0
		0.645	0
		0.646	0
		0.646	0
		0.646	0
		0.646	0
		0.647	0
		0.647	0
		0.647	0
		0.647	0
		0.647	0
		0.648	0
		0.648	0
		0.648	0
		0.648	0
		0.649	0
		0.649	0
		0.649	0
		0.649	0
		0.65	0
		0.65	0
		0.65	0
		0.65	0
		0.651	0
		0.651	0
		0.651	0
		0.651	0
		0.652	0
		0.652	0
		0.652	0
		0.652	0
		0.653	0
		0.653	0
		0.653	0
		0.653	0
		0.654	0
		0.654	0
		0.654	0
		0.654	0
		0.655	0
		0.655	0
		0.655	0
		0.655	0
		0.656	0
		0.656	0
		0.656	0
		0.656	0
		0.656	0
		0.657	0
		0.657	0
		0.657	0
		0.657	0
		0.658	0
		0.658	0
		0.658	0
		0.658	0
		0.659	0
		0.659	0
		0.659	0
		0.659	0
		0.66	0
		0.66	0
		0.66	0
		0.66	0
		0.661	0
		0.661	0
		0.661	0
		0.661	0
		0.662	0
		0.662	0
		0.662	0
		0.662	0
		0.663	0
		0.663	0
		0.663	0
		0.663	0
		0.664	0
		0.664	0
		0.664	0
		0.664	0
		0.665	0
		0.665	0
		0.665	0
		0.665	0
		0.666	0
		0.666	0
		0.666	0
		0.666	0
		0.667	0
		0.667	0
		0.667	0
		0.667	0
		0.667	0
		0.668	0
		0.668	0
		0.668	0
		0.668	0
		0.669	0
		0.669	0
		0.669	0
		0.669	0
		0.67	0
		0.67	0
		0.67	0
		0.67	0
		0.671	0
		0.671	0
		0.671	1
		0.671	0
		0.672	0
		0.672	0
		0.672	0
		0.672	0
		0.673	0
		0.673	0
		0.673	0
		0.673	0
		0.674	0
		0.674	0
		0.674	0
		0.674	0
		0.675	0
		0.675	0
		0.675	0
		0.675	0
		0.676	0
		0.676	0
		0.676	0
		0.676	0
		0.677	0
		0.677	0
		0.677	0
		0.677	0
		0.678	0
		0.678	0
		0.678	0
		0.678	0
		0.679	0
		0.679	0
		0.679	0
		0.679	0
		0.68	0
		0.68	0
		0.68	0
		0.68	0
		0.681	0
		0.681	0
		0.681	0
		0.681	0
		0.682	0
		0.682	0
		0.682	0
		0.682	0
		0.683	0
		0.683	0
		0.683	0
		0.683	0
		0.684	0
		0.684	0
		0.684	0
		0.684	0
		0.685	0
		0.685	0
		0.685	0
		0.685	0
		0.686	0
		0.686	0
		0.686	0
		0.686	0
		0.687	0
		0.687	0
		0.687	0
		0.687	0
		0.688	0
		0.688	0
		0.688	0
		0.688	0
		0.689	0
		0.689	0
		0.689	0
		0.689	0
		0.69	0
		0.69	0
		0.69	0
		0.69	0
		0.691	0
		0.691	0
		0.691	0
		0.691	0
		0.692	0
		0.692	0
		0.692	0
		0.692	0
		0.693	0
		0.693	0
		0.693	0
		0.693	0
		0.694	0
		0.694	0
		0.694	0
		0.694	0
		0.695	0
		0.695	0
		0.695	0
		0.695	0
		0.696	0
		0.696	0
		0.696	0
		0.696	0
		0.697	0
		0.697	0
		0.697	0
		0.697	0
		0.698	0
		0.698	0
		0.698	0
		0.698	0
		0.699	0
		0.699	0
		0.699	0
		0.699	0
		0.7	0
		0.7	0
		0.7	0
		0.7	0
		0.701	0
		0.701	0
		0.701	0
		0.701	0
		0.702	0
		0.702	0
		0.702	0
		0.702	0
		0.703	0
		0.703	0
		0.703	0
		0.703	0
		0.704	0
		0.704	0
		0.704	0
		0.704	0
		0.705	0
		0.705	0
		0.705	0
		0.705	0
		0.706	0
		0.706	0
		0.706	0
		0.706	0
		0.707	0
		0.707	0
		0.707	0
		0.707	0
		0.708	0
		0.708	0
		0.708	0
		0.708	0
		0.709	0
		0.709	0
		0.709	0
		0.709	0
		0.71	0
		0.71	0
		0.71	0
		0.71	0
		0.711	0
		0.711	0
		0.711	0
		0.711	0
		0.712	0
		0.712	0
		0.712	0
		0.712	0
		0.713	0
		0.713	0
		0.713	0
		0.713	0
		0.714	0
		0.714	0
		0.714	0
		0.715	0
		0.715	0
		0.715	0
		0.715	0
		0.716	0
		0.716	0
		0.716	0
		0.716	0
		0.717	0
		0.717	0
		0.717	0
		0.717	0
		0.718	0
		0.718	0
		0.718	0
		0.718	0
		0.719	0
		0.719	0
		0.719	0
		0.719	0
		0.72	0
		0.72	0
		0.72	0
		0.72	0
		0.721	0
		0.721	0
		0.721	0
		0.721	0
		0.722	0
		0.722	0
		0.722	0
		0.722	0
		0.723	0
		0.723	0
		0.723	0
		0.723	0
		0.724	0
		0.724	0
		0.724	0
		0.724	0
		0.725	0
		0.725	0
		0.725	0
		0.725	0
		0.726	0
		0.726	0
		0.726	0
		0.727	0
		0.727	0
		0.727	0
		0.727	0
		0.728	0
		0.728	0
		0.728	0
		0.728	0
		0.729	0
		0.729	0
		0.729	0
		0.729	0
		0.73	0
		0.73	0
		0.73	0
		0.73	0
		0.731	0
		0.731	0
		0.731	0
		0.731	0
		0.732	0
		0.732	0
		0.732	0
		0.732	0
		0.733	0
		0.733	0
		0.733	0
		0.733	0
		0.734	0
		0.734	0
		0.734	0
		0.734	0
		0.735	0
		0.735	0
		0.735	0
		0.736	0
		0.736	0
		0.736	0
		0.736	0
		0.737	0
		0.737	0
		0.737	0
		0.737	0
		0.738	0
		0.738	0
		0.738	0
		0.738	0
		0.739	0
		0.739	0
		0.739	0
		0.739	0
		0.74	0
		0.74	0
		0.74	0
		0.74	0
		0.741	0
		0.741	0
		0.741	0
		0.741	0
		0.742	0
		0.742	0
		0.742	0
		0.742	0
		0.743	0
		0.743	0
		0.743	0
		0.744	0
		0.744	0
		0.744	0
		0.744	0
		0.745	0
		0.745	0
		0.745	0
		0.745	0
		0.746	0
		0.746	0
		0.746	0
		0.746	0
		0.747	0
		0.747	0
		0.747	0
		0.747	0
		0.748	0
		0.748	0
		0.748	0
		0.748	0
		0.749	0
		0.749	0
		0.749	0
		0.75	0
		0.75	0
		0.75	0
		0.75	0
		0.751	0
		0.751	0
		0.751	0
		0.751	0
		0.752	0
		0.752	0
		0.752	0
		0.752	0
		0.753	0
		0.753	0
		0.753	0
		0.753	0
		0.754	0
		0.754	0
		0.754	0
		0.754	0
		0.755	0
		0.755	0
		0.755	0
		0.756	0
		0.756	0
		0.756	0
		0.756	0
		0.757	0
		0.757	0
		0.757	0
		0.757	0
		0.758	0
		0.758	0
		0.758	0
		0.758	0
		0.759	0
		0.759	0
		0.759	0
		0.759	0
		0.76	0
		0.76	0
		0.76	0
		0.76	0
		0.761	0
		0.761	0
		0.761	0
		0.762	0
		0.762	0
		0.762	0
		0.762	0
		0.763	0
		0.763	0
		0.763	0
		0.763	0
		0.764	0
		0.764	0
		0.764	0
		0.764	0
		0.765	0
		0.765	0
		0.765	0
		0.765	0
		0.766	0
		0.766	0
		0.766	0
		0.767	0
		0.767	0
		0.767	0
		0.767	0
		0.768	0
		0.768	0
		0.768	0
		0.768	0
		0.769	0
		0.769	0
		0.769	0
		0.769	0
		0.77	0
		0.77	0
		0.77	0
		0.77	0
		0.771	0
		0.771	0
		0.771	0
		0.772	0
		0.772	0
		0.772	0
		0.772	0
		0.773	0
		0.773	0
		0.773	0
		0.773	0
		0.774	0
		0.774	0
		0.774	0
		0.774	0
		0.775	0
		0.775	0
		0.775	0
		0.776	0
		0.776	0
		0.776	0
		0.776	0
		0.777	0
		0.777	0
		0.777	0
		0.777	0
		0.778	0
		0.778	0
		0.778	0
		0.778	0
		0.779	0
		0.779	0
		0.779	0
		0.78	0
		0.78	0
		0.78	0
		0.78	0
		0.781	0
		0.781	0
		0.781	0
		0.781	0
		0.782	0
		0.782	0
		0.782	0
		0.782	0
		0.783	0
		0.783	0
		0.783	0
		0.783	0
		0.784	0
		0.784	0
		0.784	0
		0.785	0
		0.785	0
		0.785	0
		0.785	0
		0.786	0
		0.786	0
		0.786	0
		0.786	0
		0.787	0
		0.787	0
		0.787	0
		0.787	0
		0.788	0
		0.788	0
		0.788	0
		0.789	0
		0.789	0
		0.789	0
		0.789	0
		0.79	0
		0.79	0
		0.79	0
		0.79	0
		0.791	0
		0.791	0
		0.791	0
		0.792	0
		0.792	0
		0.792	0
		0.792	0
		0.793	0
		0.793	0
		0.793	0
		0.793	0
		0.794	0
		0.794	0
		0.794	0
		0.794	0
		0.795	0
		0.795	0
		0.795	0
		0.796	0
		0.796	0
		0.796	0
		0.796	0
		0.797	0
		0.797	0
		0.797	0
		0.797	0
		0.798	0
		0.798	0
		0.798	0
		0.798	0
		0.799	0
		0.799	0
		0.799	0
		0.8	0
		0.8	0
		0.8	0
		0.8	0
		0.801	0
		0.801	0
		0.801	0
		0.801	0
		0.802	0
		0.802	0
		0.802	0
		0.803	0
		0.803	0
		0.803	0
		0.803	0
		0.804	0
		0.804	0
		0.804	0
		0.804	0
		0.805	0
		0.805	0
		0.805	0
		0.805	0
		0.806	0
		0.806	0
		0.806	0
		0.807	0
		0.807	0
		0.807	0
		0.807	0
		0.808	0
		0.808	0
		0.808	0
		0.808	0
		0.809	0
		0.809	0
		0.809	0
		0.81	0
		0.81	0
		0.81	0
		0.81	0
		0.811	0
		0.811	0
		0.811	0
		0.811	0
		0.812	0
		0.812	0
		0.812	0
		0.813	0
		0.813	0
		0.813	0
		0.813	0
		0.814	0
		0.814	0
		0.814	0
		0.814	0
		0.815	0
		0.815	0
		0.815	0
		0.816	0
		0.816	0
		0.816	0
		0.816	0
		0.817	0
		0.817	0
		0.817	0
		0.817	0
		0.818	0
		0.818	0
		0.818	0
		0.818	0
		0.819	0
		0.819	0
		0.819	0
		0.82	0
		0.82	0
		0.82	0
		0.82	0
		0.821	0
		0.821	0
		0.821	0
		0.821	0
		0.822	0
		0.822	0
		0.822	0
		0.823	0
		0.823	0
		0.823	0
		0.823	0
		0.824	0
		0.824	0
		0.824	0
		0.824	0
		0.825	0
		0.825	0
		0.825	0
		0.826	0
		0.826	0
		0.826	0
		0.826	0
		0.827	0
		0.827	0
		0.827	0
		0.828	0
		0.828	0
		0.828	0
		0.828	0
		0.829	0
		0.829	0
		0.829	0
		0.829	0
		0.83	0
		0.83	0
		0.83	0
		0.831	0
		0.831	0
		0.831	0
		0.831	0
		0.832	0
		0.832	0
		0.832	0
		0.832	0
		0.833	0
		0.833	0
		0.833	0
		0.834	0
		0.834	0
		0.834	0
		0.834	0
		0.835	0
		0.835	0
		0.835	0
		0.835	0
		0.836	0
		0.836	0
		0.836	0
		0.837	0
		0.837	0
		0.837	0
		0.837	0
		0.838	0
		0.838	0
		0.838	0
		0.838	0
		0.839	0
		0.839	0
		0.839	0
		0.84	0
		0.84	0
		0.84	0
		0.84	0
		0.841	0
		0.841	0
		0.841	0
		0.842	1
		0.842	0
		0.842	0
		0.842	0
		0.843	0
		0.843	0
		0.843	0
		0.843	0
		0.844	0
		0.844	0
		0.844	0
		0.845	0
		0.845	0
		0.845	0
		0.845	0
		0.846	0
		0.846	0
		0.846	0
		0.847	0
		0.847	0
		0.847	0
		0.847	0
		0.848	0
		0.848	0
		0.848	0
		0.848	0
		0.849	0
		0.849	0
		0.849	0
		0.85	0
		0.85	0
		0.85	0
		0.85	0
		0.851	0
		0.851	0
		0.851	0
		0.851	0
		0.852	0
		0.852	0
		0.852	0
		0.853	0
		0.853	0
		0.853	0
		0.853	0
		0.854	0
		0.854	0
		0.854	0
		0.855	0
		0.855	0
		0.855	0
		0.855	0
		0.856	0
		0.856	0
		0.856	0
		0.856	0
		0.857	0
		0.857	0
		0.857	0
		0.858	0
		0.858	0
		0.858	0
		0.858	0
		0.859	0
		0.859	0
		0.859	0
		0.86	0
		0.86	0
		0.86	0
		0.86	0
		0.861	0
		0.861	0
		0.861	0
		0.862	0
		0.862	0
		0.862	0
		0.862	0
		0.863	0
		0.863	0
		0.863	0
		0.863	0
		0.864	0
		0.864	0
		0.864	0
		0.865	0
		0.865	0
		0.865	0
		0.865	0
		0.866	0
		0.866	0
		0.866	0
		0.867	0
		0.867	0
		0.867	0
		0.867	0
		0.868	0
		0.868	0
		0.868	0
		0.869	0
		0.869	0
		0.869	0
		0.869	0
		0.87	0
		0.87	0
		0.87	0
		0.87	0
		0.871	0
		0.871	0
		0.871	0
		0.872	0
		0.872	0
		0.872	0
		0.872	0
		0.873	0
		0.873	0
		0.873	0
		0.874	0
		0.874	0
		0.874	0
		0.874	0
		0.875	0
		0.875	0
		0.875	0
		0.876	0
		0.876	0
		0.876	0
		0.876	0
		0.877	0
		0.877	0
		0.877	0
		0.878	0
		0.878	0
		0.878	0
		0.878	0
		0.879	0
		0.879	0
		0.879	0
		0.879	0
		0.88	0
		0.88	0
		0.88	0
		0.881	0
		0.881	0
		0.881	0
		0.881	0
		0.882	0
		0.882	0
		0.882	0
		0.883	0
		0.883	0
		0.883	0
		0.883	0
		0.884	0
		0.884	0
		0.884	0
		0.885	0
		0.885	0
		0.885	0
		0.885	0
		0.886	0
		0.886	0
		0.886	0
		0.887	0
		0.887	0
		0.887	0
		0.887	0
		0.888	0
		0.888	0
		0.888	0
		0.889	0
		0.889	0
		0.889	0
		0.889	0
		0.89	0
		0.89	0
		0.89	0
		0.891	0
		0.891	0
		0.891	0
		0.891	0
		0.892	0
		0.892	0
		0.892	0
		0.893	0
		0.893	0
		0.893	0
		0.893	0
		0.894	0
		0.894	0
		0.894	0
		0.895	0
		0.895	0
		0.895	0
		0.895	0
		0.896	0
		0.896	0
		0.896	0
		0.896	0
		0.897	0
		0.897	0
		0.897	0
		0.898	0
		0.898	0
		0.898	0
		0.898	0
		0.899	0
		0.899	0
		0.899	0
		0.9	0
		0.9	0
		0.9	0
		0.9	0
		0.901	0
		0.901	0
		0.901	0
		0.902	0
		0.902	0
		0.902	0
		0.902	0
		0.903	0
		0.903	0
		0.903	0
		0.904	0
		0.904	0
		0.904	0
		0.904	0
		0.905	0
		0.905	0
		0.905	0
		0.906	0
		0.906	0
		0.906	0
		0.906	0
		0.907	0
		0.907	0
		0.907	0
		0.908	0
		0.908	0
		0.908	0
		0.908	0
		0.909	0
		0.909	0
		0.909	0
		0.91	0
		0.91	0
		0.91	0
		0.911	0
		0.911	0
		0.911	0
		0.911	0
		0.912	0
		0.912	0
		0.912	0
		0.913	0
		0.913	0
		0.913	0
		0.913	0
		0.914	0
		0.914	0
		0.914	0
		0.915	0
		0.915	0
		0.915	0
		0.915	0
		0.916	0
		0.916	0
		0.916	0
		0.917	0
		0.917	0
		0.917	0
		0.917	0
		0.918	0
		0.918	0
		0.918	0
		0.919	0
		0.919	0
		0.919	0
		0.919	0
		0.92	0
		0.92	0
		0.92	0
		0.921	0
		0.921	0
		0.921	0
		0.921	0
		0.922	0
		0.922	0
		0.922	0
		0.923	0
		0.923	0
		0.923	0
		0.923	0
		0.924	0
		0.924	0
		0.924	0
		0.925	0
		0.925	0
		0.925	0
		0.925	0
		0.926	0
		0.926	0
		0.926	0
		0.927	0
		0.927	0
		0.927	0
		0.928	0
		0.928	0
		0.928	0
		0.928	0
		0.929	0
		0.929	0
		0.929	0
		0.93	0
		0.93	0
		0.93	0
		0.93	0
		0.931	0
		0.931	0
		0.931	0
		0.932	0
		0.932	0
		0.932	0
		0.932	0
		0.933	0
		0.933	0
		0.933	0
		0.934	0
		0.934	0
		0.934	0
		0.934	0
		0.935	0
		0.935	0
		0.935	0
		0.936	0
		0.936	0
		0.936	0
		0.937	0
		0.937	0
		0.937	0
		0.937	0
		0.938	0
		0.938	0
		0.938	0
		0.939	0
		0.939	0
		0.939	0
		0.939	0
		0.94	0
		0.94	0
		0.94	0
		0.941	0
		0.941	0
		0.941	0
		0.941	0
		0.942	0
		0.942	0
		0.942	0
		0.943	0
		0.943	0
		0.943	0
		0.944	0
		0.944	0
		0.944	0
		0.944	0
		0.945	0
		0.945	0
		0.945	0
		0.946	0
		0.946	0
		0.946	0
		0.946	0
		0.947	0
		0.947	0
		0.947	0
		0.948	0
		0.948	0
		0.948	0
		0.949	0
		0.949	0
		0.949	0
		0.949	0
		0.95	0
		0.95	0
		0.95	0
		0.951	0
		0.951	0
		0.951	0
		0.951	0
		0.952	0
		0.952	0
		0.952	0
		0.953	0
		0.953	0
		0.953	0
		0.953	0
		0.954	0
		0.954	0
		0.954	0
		0.955	0
		0.955	0
		0.955	0
		0.956	0
		0.956	0
		0.956	0
		0.956	0
		0.957	0
		0.957	0
		0.957	0
		0.958	0
		0.958	0
		0.958	0
		0.958	0
		0.959	0
		0.959	0
		0.959	0
		0.96	0
		0.96	0
		0.96	0
		0.961	0
		0.961	0
		0.961	0
		0.961	0
		0.962	1
		0.962	0
		0.962	0
		0.963	0
		0.963	0
		0.963	0
		0.964	2
		0.964	0
		0.964	1
		0.964	1
		0.965	2
		0.965	0
		0.965	1
		0.966	1
		0.966	0
		0.966	1
		0.966	0
		0.967	0
		0.967	0
		0.967	0
		0.968	0
		0.968	0
		0.968	0
		0.969	0
		0.969	0
		0.969	0
		0.969	0
		0.97	0
		0.97	0
		0.97	0
		0.971	0
		0.971	0
		0.971	0
		0.972	0
		0.972	0
		0.972	0
		0.972	0
		0.973	0
		0.973	0
		0.973	0
		0.974	0
		0.974	0
		0.974	0
		0.974	0
		0.975	0
		0.975	0
		0.975	0
		0.976	0
		0.976	0
		0.976	0
		0.977	0
		0.977	0
		0.977	0
		0.977	0
		0.978	0
		0.978	0
		0.978	0
		0.979	0
		0.979	0
		0.979	0
		0.98	0
		0.98	0
		0.98	0
		0.98	0
		0.981	0
		0.981	0
		0.981	0
		0.982	0
		0.982	0
		0.982	0
		0.983	0
		0.983	0
		0.983	0
		0.983	0
		0.984	0
		0.984	0
		0.984	0
		0.985	0
		0.985	0
		0.985	0
		0.985	0
		0.986	0
		0.986	0
		0.986	0
		0.987	0
		0.987	0
		0.987	0
		0.988	0
		0.988	0
		0.988	0
		0.988	0
		0.989	0
		0.989	0
		0.989	0
		0.99	0
		0.99	0
		0.99	0
		0.991	0
		0.991	0
		0.991	0
		0.991	0
		0.992	0
		0.992	0
		0.992	0
		0.993	0
		0.993	0
		0.993	0
		0.994	0
		0.994	0
		0.994	0
		0.994	0
		0.995	0
		0.995	0
		0.995	0
		0.996	0
		0.996	1
		0.996	0
		0.997	0
		0.997	1
		0.997	0
		0.997	1
		0.998	0
		0.998	0
		0.998	0
		0.999	0
		0.999	0
		0.999	0
		1	0
		1	0
		1	0
		1	1
		1.001	0
		1.001	1
		1.001	0
		1.002	1
		1.002	2
		1.002	1
		1.003	0
		1.003	3
		1.003	3
		1.003	2
		1.004	1
		1.004	13
		1.004	7
		1.005	9
		1.005	10
		1.005	29
		1.006	31
		1.006	56
		1.006	161
		1.007	863
		1.007	6128
		1.007	29052
		1.007	62141
		1.008	55182
		1.008	17440
		1.008	3205
		1.009	1019
		1.009	438
		1.009	217
		1.01	112
		1.01	63
		1.01	38
		1.01	30
		1.011	21
		1.011	26
		1.011	9
		1.012	14
		1.012	8
		1.012	5
		1.013	5
		1.013	8
		1.013	6
		1.013	6
		1.014	4
		1.014	7
		1.014	1
		1.015	2
		1.015	4
		1.015	1
		1.016	7
[truncated: 392,127+ more rows]

## Sheet: Figure 1b
Figure 1b	XRD	2θ	intensity
		5	623.817
		5.02	706.607
		5.04	647.122
		5.06	654.015
		5.08	638.5
		5.1	652.531
		5.12	657.227
		5.14	616.955
		5.16	643.591
		5.18	694.106
		5.2	675.697
		5.22	675.016
		5.24	650.378
		5.26	666.621
		5.28	707.182
		5.3	710.075
		5.32	651.94
		5.34	719.621
		5.36	679.516
		5.38	670.833
		5.4	682.061
		5.42	664.091
		5.44	671.424
		5.46	708.394
		5.48	638.666
		5.5	691.939
		5.52	668.803
		5.54	685.333
		5.56	658.379
		5.58	666.378
		5.6	719
		5.62	697.03
		5.64	658.152
		5.66	697.137
		5.68	706.242
		5.7	654.167
		5.72	611.667
		5.74	673.469
		5.76	650.773
		5.78	678.667
		5.8	669.242
		5.82	669.454
		5.84	622.001
		5.86	676.181
		5.88	611.455
		5.9	604.015
		5.92	642.152
		5.94	679.061
		5.96	648.258
		5.98	638.409
		6	666.651
		6.02	657.046
		6.04	635.697
		6.06	663.076
		6.08	638.849
		6.1	603.727
		6.12	663.97
		6.14	650.47
		6.16	601.001
		6.18	579.076
		6.2	625.014
		6.22	652.03
		6.24	653.636
		6.26	613.925
		6.28	608.53
		6.3	610.455
		6.32	585.969
		6.34	637.863
		6.36	615.349
		6.38	600.939
		6.4	605.151
		6.42	613.637
		6.44	610.848
		6.46	575.485
		6.48	606.531
		6.5	583.939
		6.52	641.621
		6.54	641.712
		6.56	625.076
		6.58	635.455
		6.6	593.742
		6.62	610.273
		6.64	618.546
		6.66	603.318
		6.68	624.591
		6.7	633.167
		6.72	563.333
		6.74	602.288
		6.76	562.894
		6.78	571.455
		6.8	556.742
		6.82	609.985
		6.84	569.182
		6.86	572.273
		6.88	583.894
		6.9	559.016
		6.92	594.348
		6.94	603.636
		6.96	560.743
		6.98	530.834
		7	504.333
		7.02	580.833
		7.04	634.47
		7.06	592.076
		7.08	593.5
		7.1	599.894
		7.12	555.652
		7.14	617.545
		7.16	586.152
		7.18	567.712
		7.2	567.137
		7.22	604.106
		7.24	540.788
		7.26	588.288
		7.28	622.045
		7.3	560.804
		7.32	552.196
		7.34	600.894
		7.36	611.045
		7.38	595.379
		7.4	551.818
		7.42	603.652
		7.44	591.076
		7.46	522.152
		7.48	588.287
		7.5	621.697
		7.52	642.712
		7.54	598.258
		7.56	561.485
		7.58	558.485
		7.6	568.743
		7.62	555.454
		7.64	548.758
		7.66	573.318
		7.68	561.515
		7.7	572.303
		7.72	562.076
		7.74	553.939
		7.76	554.818
		7.78	493.289
		7.8	549.53
		7.82	521.546
		7.84	553.908
		7.86	517.683
		7.88	508.181
		7.9	572.591
		7.92	544.591
		7.94	538.409
		7.96	530.834
		7.98	476.303
		8	544.894
		8.02	495.97
		8.04	499
		8.06	503.212
		8.08	535.545
		8.1	560.515
		8.12	550.546
		8.14	500.227
		8.16	475.682
		8.18	512.667
		8.2	502.349
		8.22	509.394
		8.24	517.955
		8.26	504.53
		8.28	526.924
		8.3	529.636
		8.32	546.955
		8.34	525.773
		8.36	507.591
		8.38	550.924
		8.4	524.486
		8.42	497.393
		8.44	470.576
		8.46	473.439
		8.48	478.031
		8.5	513.03
		8.52	509.985
		8.54	506.954
		8.56	475.803
		8.58	526.651
		8.6	487.243
		8.62	545.682
		8.64	486.894
		8.66	477.514
		8.68	506.94
		8.7	537.772
		8.72	551.727
		8.74	508.47
		8.76	501.303
		8.78	510.303
		8.8	497.757
		8.82	546.758
		8.84	529.349
		8.86	502.485
		8.88	544.213
		8.9	486.575
		8.92	511.576
		8.94	546.712
		8.96	490.303
		8.98	522.712
		9	491.258
		9.02	502.833
		9.04	512.758
		9.06	525.227
		9.08	489.197
		9.1	502.591
		9.12	506.122
		9.14	513.818
		9.16	510.515
		9.18	493.894
		9.2	501
		9.22	506.924
		9.24	532.394
		9.26	511.349
		9.28	484.636
		9.3	581.197
		9.32	506.576
		9.34	515.03
		9.36	502.213
		9.38	499.621
		9.4	462.061
		9.42	467.773
		9.44	527.137
		9.46	458.712
		9.48	464.834
		9.5	467.575
		9.52	482.197
		9.54	470.546
		9.56	483.075
		9.58	485.743
		9.6	500.682
		9.62	476.136
		9.64	475.955
		9.66	479.545
		9.68	478.303
		9.7	460.697
		9.72	470.637
		9.74	428.121
		9.76	475.136
		9.78	436.606
		9.8	442.303
		9.82	470.06
		9.84	455.5
		9.86	472.879
		9.88	426.061
		9.9	435.379
		9.92	449.136
		9.94	437.819
		9.96	470.636
		9.98	458.499
		10	480.91
		10.02	434.999
		10.04	467.849
		10.06	478.03
		10.08	462.439
		10.1	421
		10.12	444.697
		10.14	475.94
		10.16	432.651
		10.18	406.743
		10.2	459.151
		10.22	458.455
		10.24	412.424
		10.26	445.803
		10.28	443.879
		10.3	411.819
		10.32	451.803
		10.34	442.318
		10.36	424.637
		10.38	430.864
		10.4	467.485
		10.42	447.454
		10.44	389.516
		10.46	404.515
		10.48	442.045
		10.5	438.122
		10.52	428.152
		10.54	421.681
		10.56	423.621
		10.58	418.591
		10.6	481.151
		10.62	422.758
		10.64	430.015
		10.66	402.076
		10.68	400.228
		10.7	379.272
		10.72	432.061
		10.74	420.121
		10.76	456.243
		10.78	438.213
		10.8	432.227
		10.82	455.243
		10.84	405.59
		10.86	444.349
		10.88	429.334
		10.9	430.106
		10.92	419.516
		10.94	448.863
		10.96	453.288
		10.98	427.576
		11	432.439
		11.02	478.97
		11.04	431.682
		11.06	392.363
		11.08	436.773
		11.1	407.318
		11.12	416.878
		11.14	404.182
		11.16	393.44
		11.18	434.879
		11.2	444.727
		11.22	439.849
		11.24	400.258
		11.26	439.333
		11.28	431
		11.3	427.03
		11.32	429.289
		11.34	436.364
		11.36	448.5
		11.38	415.03
		11.4	439.924
		11.42	433.379
		11.44	444.046
		11.46	407.167
		11.48	427.137
		11.5	466.5
		11.52	431.636
		11.54	465.03
		11.56	469.227
		11.58	416.925
		11.6	442.151
		11.62	441.03
		11.64	433.136
		11.66	458.848
		11.68	479.318
		11.7	406.107
		11.72	452.03
		11.74	412.333
		11.76	453.364
		11.78	444.833
		11.8	445.348
		11.82	449.182
		11.84	440.758
		11.86	423.379
		11.88	470.272
		11.9	456.152
		11.92	416.349
		11.94	451.364
		11.96	434.606
		11.98	472.333
		12	489.516
		12.02	432.256
		12.04	479.364
		12.06	486.106
		12.08	466.606
		12.1	489.106
		12.12	482.151
		12.14	510.485
		12.16	488.698
		12.18	520.727
		12.2	502.636
		12.22	530.727
		12.24	500.728
		12.26	524.879
		12.28	561.288
		12.3	498.697
		12.32	488.198
		12.34	516.317
		12.36	507.44
		12.38	486.925
		12.4	469.803
		12.42	456.5
		12.44	498.606
		12.46	523.682
		12.48	469.895
		12.5	475.772
		12.52	488.379
		12.54	474.349
		12.56	487.394
		12.58	437.319
		12.6	430.924
		12.62	448.894
		12.64	445.954
		12.66	479.788
		12.68	434.666
		12.7	461.561
		12.72	438.273
		12.74	464.379
		12.76	435.954
		12.78	439.304
		12.8	459.378
		12.82	422.364
		12.84	432.939
		12.86	397.833
		12.88	424.894
		12.9	444.455
		12.92	442.742
		12.94	415.076
		12.96	376.546
		12.98	386.546
		13	423.363
		13.02	449
		13.04	413.924
		13.06	409.697
		13.08	449.333
		13.1	424.682
		13.12	422.257
		13.14	438.016
		13.16	391.591
		13.18	434.893
		13.2	457.061
		13.22	423.469
		13.24	462.425
		13.26	387.834
		13.28	399.197
		13.3	425.439
		13.32	402.546
		13.34	382.197
		13.36	409.469
		13.38	415.288
		13.4	393.849
		13.42	375.606
		13.44	394.5
		13.46	411.697
		13.48	408.394
		13.5	403.364
		13.52	433.652
		13.54	419.015
		13.56	417.834
		13.58	395.637
		13.6	384.394
		13.62	431.832
		13.64	438.636
		13.66	438.758
		13.68	369.061
		13.7	381.743
		13.72	366.182
		13.74	357.03
		13.76	410.772
		13.78	405.955
		13.8	423.364
		13.82	420.804
		13.84	400.606
		13.86	415.5
		13.88	408.955
		13.9	416.136
		13.92	458.364
		13.94	409.606
		13.96	381.878
		13.98	397.197
		14	415.091
		14.02	414.546
		14.04	415.545
		14.06	411.954
		14.08	435.273
		14.1	381.59
		14.12	434.94
		14.14	420.091
		14.16	407.015
		14.18	391.697
		14.2	415.319
		14.22	388.031
		14.24	373.742
		14.26	396.183
		14.28	412.302
		14.3	383.228
		14.32	421.697
		14.34	414.303
		14.36	410.758
		14.38	389.122
		14.4	403.894
		14.42	395.834
		14.44	392.439
		14.46	416.636
		14.48	427.152
		14.5	413.379
		14.52	401.788
		14.54	424.818
		14.56	430.016
		14.58	385.258
		14.6	351.787
		14.62	398.531
		14.64	387.955
		14.66	410.848
		14.68	423.636
		14.7	398.515
		14.72	375.273
		14.74	372.712
		14.76	458.334
		14.78	430.545
		14.8	452.606
		14.82	428.94
		14.84	418.424
		14.86	429.667
		14.88	389.682
		14.9	423.181
		14.92	393.077
		14.94	450.151
		14.96	460.167
		14.98	437.394
		15	411.849
		15.02	413.788
		15.04	407.698
		15.06	428.787
		15.08	416.394
		15.1	407.848
		15.12	422.395
		15.14	458.393
		15.16	442.015
		15.18	417.273
		15.2	450
		15.22	461.242
		15.24	445.348
		15.26	427.908
		15.28	492.713
		15.3	465.606
		15.32	454.607
		15.34	424.953
		15.36	484.758
		15.38	466.243
		15.4	424.454
		15.42	460.485
		15.44	476.44
		15.46	463.561
		15.48	458.728
		15.5	474.575
		15.52	499.334
		15.54	430.137
		15.56	430.121
		15.58	448.409
		15.6	441.288
		15.62	479.879
		15.64	433.864
		15.66	469.12
		15.68	493.379
		15.7	494.212
		15.72	466.909
		15.74	481.53
		15.76	483.788
		15.78	481.091
		15.8	490.909
		15.82	482.288
		15.84	488.03
		15.86	516.409
		15.88	499.865
		15.9	461.727
		15.92	513.061
		15.94	499.773
		15.96	519.303
		15.98	520.545
		16	588.425
		16.02	535.166
		16.04	524.5
		16.06	561.984
		16.08	627.151
		16.1	635.636
		16.12	602.228
		16.14	650.499
		16.16	658.985
		16.18	671.711
		16.2	699.212
		16.22	713.53
		16.24	731.379
		16.26	705.363
		16.28	771.788
		16.3	764.333
		16.32	803.923
		16.34	862.485
		16.36	880.257
		16.38	954.167
		16.4	946.227
		16.42	1016.21
		16.44	1052.2
		16.46	1072.02
		16.48	1176.58
		16.5	1244.5
		16.52	1219.5
		16.54	1316.11
		16.56	1519.44
		16.58	1538.24
		16.6	1632.67
		16.62	1742.68
		16.64	1912.24
		16.66	2187.68
		16.68	2267.53
		16.7	2387.3
		16.72	2621.14
		16.74	2757.47
		16.76	2974.38
		16.78	3289.62
		16.8	3543.95
		16.82	3674.6
		16.84	3907.14
		16.86	3854.35
		16.88	3988.57
		16.9	4213.17
		16.92	4308.07
		16.94	4280.61
		16.96	4239.53
		16.98	4194.27
		17	4207
		17.02	4166.21
		17.04	3971.52
		17.06	3937.56
		17.08	3786.65
		17.1	3627.52
		17.12	3456.67
		17.14	3374.85
		17.16	3291.03
		17.18	3132.99
		17.2	2954.02
		17.22	2889.5
		17.24	2722.91
		17.26	2535.82
		17.28	2247.09
		17.3	2104.95
		17.32	1939.52
		17.34	1800.62
		17.36	1625.3
		17.38	1438.74
		17.4	1306.77
		17.42	1183.58
		17.44	1057.82
		17.46	1046.2
		17.48	977.06
		17.5	876.168
		17.52	834.727
		17.54	770.364
		17.56	761.107
		17.58	751.44
		17.6	691.288
		17.62	699.652
		17.64	669.015
		17.66	656.698
		17.68	663.227
		17.7	624.758
		17.72	621.834
		17.74	616.454
		17.76	641.94
		17.78	617
		17.8	614.318
		17.82	577.955
		17.84	544.713
		17.86	532.515
		17.88	572.045
		17.9	543.682
		17.92	563.273
		17.94	567.774
		17.96	534.288
		17.98	551.848
		18	582.91
		18.02	587.939
		18.04	594.349
		18.06	569.712
		18.08	533.334
		18.1	522.106
		18.12	569.061
		18.14	560.742
		18.16	554.727
		18.18	567.439
		18.2	535.531
		18.22	550.803
		18.24	593.121
		18.26	531.106
		18.28	555.864
		18.3	555.894
		18.32	553.909
		18.34	580.713
		18.36	561.697
		18.38	521.576
		18.4	509.788
		18.42	581.636
		18.44	520.879
		18.46	542.591
		18.48	559.894
		18.5	548.001
		18.52	539.091
		18.54	604.181
		18.56	584.864
		18.58	561.197
		18.6	571.212
		18.62	585.622
		18.64	565.515
		18.66	579.41
		18.68	584.228
		18.7	565.181
		18.72	520.273
		18.74	607.364
		18.76	528.379
		18.78	568.666
		18.8	567.561
		18.82	546.364
		18.84	543.894
		18.86	541.712
		18.88	574.303
		18.9	551.849
		18.92	555.984
		18.94	605.485
		18.96	543.803
		18.98	572.834
		19	564.364
		19.02	553.167
		19.04	519.939
		19.06	571.394
		19.08	548.985
		19.1	556.151
		19.12	545.743
		19.14	570.788
		19.16	524.425
		19.18	511.348
		19.2	549.364
		19.22	549.166
		19.24	564.47
		19.26	569.773
		19.28	545.955
		19.3	551.939
		19.32	583.924
		19.34	598.97
		19.36	563.152
		19.38	582.469
		19.4	594.909
		19.42	589.166
		19.44	612.925
		19.46	547.075
		19.48	592.5
		19.5	551.97
		19.52	549.621
		19.54	559.515
		19.56	561.545
		19.58	567.03
		19.6	574.986
		19.62	563.621
		19.64	548.757
		19.66	620.787
		19.68	599.728
		19.7	563.258
		19.72	556.318
		19.74	545.788
		19.76	564.818
		19.78	542.561
		19.8	579.758
		19.82	540.743
		19.84	521.152
		19.86	532.605
		19.88	531.365
		19.9	489.151
		19.92	543.075
		19.94	581.985
		19.96	539.969
		19.98	502.364
		20	514.621
		20.02	561.773
		20.04	517.607
		20.06	548.727
		20.08	550.863
		20.1	561.182
		20.12	592.591
		20.14	556.198
		20.16	520.439
		20.18	563.121
		20.2	547.788
		20.22	519.318
		20.24	568.151
		20.26	542.758
		20.28	565.137
		20.3	509.061
		20.32	561.636
		20.34	528.531
		20.36	568.485
		20.38	590.848
		20.4	578.212
		20.42	621.364
		20.44	535.092
		20.46	555.181
		20.48	567.606
		20.5	542.152
		20.52	601.923
		20.54	598.334
		20.56	630.788
		20.58	554.743
		20.6	544.939
		20.62	522.879
		20.64	580.409
		20.66	581.712
		20.68	534.53
		20.7	574.122
		20.72	503.09
		20.74	528.955
		20.76	545.592
		20.78	495.167
		20.8	613.969
		20.82	582.909
		20.84	529.894
		20.86	534.56
		20.88	547.864
		20.9	544.485
		20.92	564.5
		20.94	510.924
		20.96	513.803
		20.98	535.665
		21	517.804
		21.02	539.288
		21.04	526.879
		21.06	508.697
		21.08	552.56
		21.1	538.637
		21.12	509.668
		21.14	508.469
		21.16	526.757
		21.18	562.728
		21.2	555.894
		21.22	483.575
		21.24	547.076
		21.26	532.606
		21.28	541.864
		21.3	524.394
		21.32	558.909
		21.34	566.804
		21.36	620.969
		21.38	570.439
		21.4	542.667
		21.42	572.394
		21.44	516.425
		21.46	542.879
		21.48	543.423
		21.5	544.743
		21.52	571.333
		21.54	538.925
		21.56	575.696
		21.58	615.834
		21.6	546.106
		21.62	619.197
		21.64	592.652
		21.66	650.242
		21.68	560.804
		21.7	614.802
		21.72	631.303
		21.74	655.622
		21.76	638.288
		21.78	664.5
		21.8	669.545
		21.82	670.304
		21.84	624.56
		21.86	684.212
		21.88	670.818
		21.9	696.469
		21.92	740.546
		21.94	787.364
		21.96	728.819
		21.98	721.394
		22	753.559
		22.02	832.182
		22.04	779.758
		22.06	814.06
		22.08	761.183
		22.1	798.211
		22.12	857.137
		22.14	846.833
		22.16	845.425
		22.18	866.788
		22.2	884.561
		22.22	911.075
		22.24	944.575
		22.26	1048.89
		22.28	1050.36
		22.3	1120.79
		22.32	1209.67
		22.34	1279.79
		22.36	1352.41
		22.38	1548.58
		22.4	1682.91
		22.42	1804.66
		22.44	2016.15
		22.46	2286.59
		22.48	2627.91
		22.5	3030.04
		22.52	3478.16
		22.54	3897.56
		22.56	4576.59
		22.58	5144.16
		22.6	5670.03
		22.62	6294.25
		22.64	6972.42
		22.66	7267.3
		22.68	7852.27
		22.7	8083.24
		22.72	8371.39
		22.74	8631.91
		22.76	8315.32
		22.78	8054.03
		22.8	7567.15
		22.82	6939.99
		22.84	6394.2
		22.86	5662.55
		22.88	4954.82
		22.9	4353.49
		22.92	3847.93
		22.94	3345.58
		22.96	2821.38
		22.98	2433.73
		23	2152.14
		23.02	1812.56
		23.04	1638.3
		23.06	1506.99
		23.08	1373.26
		23.1	1267.99
		23.12	1173.18
		23.14	1085.17
		23.16	1046.2
		23.18	974.986
		23.2	979.758
		23.22	910.031
		23.24	879.819
		23.26	843.561
		23.28	835.257
		23.3	838.168
		23.32	798.121
		23.34	814.076
		23.36	738.546
		23.38	764.485
		23.4	736.516
		23.42	672.107
		23.44	715.969
		23.46	667.197
		23.48	715.742
		23.5	694.485
		23.52	716.91
		23.54	677.274
		23.56	634.666
		23.58	628.879
		23.6	684.68
		23.62	712.79
		23.64	655.712
		23.66	628.485
		23.68	611.046
		23.7	642.788
		23.72	610.864
		23.74	594.136
		23.76	606.727
		23.78	647.561
		23.8	653.576
		23.82	641.592
		23.84	568.393
		23.86	584.121
		23.88	626.167
		23.9	640.909
		23.92	615.955
		23.94	599.227
		23.96	603.726
		23.98	592.864
		24	579.909
		24.02	598.787
		24.04	621.077
		24.06	578.726
		24.08	600.788
		24.1	603.212
		24.12	614.227
		24.14	557.758
		24.16	557.107
		24.18	572.591
		24.2	604.333
		24.22	596.743
		24.24	579.878
		24.26	624.818
		24.28	584.061
		24.3	632.621
		24.32	579.894
		24.34	531.198
		24.36	592.954
		24.38	603.788
		24.4	608.409
		24.42	598.848
		24.44	549.258
		24.46	645.651
		24.48	581.046
		24.5	585.651
		24.52	603.379
		24.54	546.515
		24.56	616.334
		24.58	552.681
		24.6	604.85
		24.62	597.863
		24.64	601.788
		24.66	604.258
		24.68	620.985
		24.7	605.121
		24.72	580.757
		24.74	622.622
		24.76	594.894
		24.78	563.349
		24.8	599.576
		24.82	584.545
		24.84	586.652
		24.86	572.152
		24.88	599.909
		24.9	563.121
		24.92	561.197
		24.94	583.136
		24.96	568.758
		24.98	547.56
		25	542.728
		25.02	522.44
		25.04	568.5
		25.06	582.954
		25.08	577.909
		25.1	547.259
		25.12	535.985
		25.14	536.893
		25.16	539.91
		25.18	563.803
		25.2	514.152
		25.22	504.862
		25.24	560.077
		25.26	539.197
		25.28	537.652
		25.3	513.045
		25.32	530.622
		25.34	509.621
		25.36	535.258
		25.38	513.075
		25.4	546.576
		25.42	533.409
		25.44	565.47
		25.46	532.728
		25.48	492.697
		25.5	534.939
		25.52	550.076
		25.54	491.683
		25.56	539.196
		25.58	498.334
		25.6	559.06
		25.62	541.97
		25.64	560.485
		25.66	586.5
		25.68	533.016
		25.7	588.015
		25.72	540.803
		25.74	535.272
		25.76	516.424
		25.78	527.258
		25.8	482.863
		25.82	553.561
		25.84	534.06
		25.86	554.742
		25.88	533.153
		25.9	502.863
		25.92	518.439
		25.94	565.167
		25.96	539.969
		25.98	559.682
		26	557.94
		26.02	519.939
		26.04	548.621
		26.06	574.03
		26.08	563.364
		26.1	524.651
		26.12	565.166
		26.14	585.819
		26.16	572.697
		26.18	612.439
		26.2	599.773
		26.22	535.198
		26.24	586.121
		26.26	599.106
		26.28	588.638
		26.3	574.121
		26.32	603.591
		26.34	603.561
		26.36	629.424
		26.38	642.546
		26.4	615.666
		26.42	626.288
		26.44	693.47
		26.46	677.06
		26.48	708.06
		26.5	746.894
		26.52	741.409
		26.54	704.288
		26.56	717.999
		26.58	762.849
		26.6	725.03
		26.62	772.667
		26.64	771.62
		26.66	814.531
		26.68	820.364
		26.7	852.651
		26.72	810.531
		26.74	890.545
		26.76	865.379
		26.78	888.257
		26.8	858.727
		26.82	909.787
		26.84	936.576
		26.86	900.061
		26.88	940.5
		26.9	905.622
		26.92	901.288
		26.94	899.545
		26.96	861.909
		26.98	936.56
		27	886.986
		27.02	926.454
		27.04	865.122
		27.06	897.378
		27.08	889.803
		27.1	866.272
		27.12	910.289
		27.14	877.818
		27.16	859.637
		27.18	879.409
		27.2	840.5
		27.22	796.682
		27.24	853.545
		27.26	802.561
		27.28	805.591
		27.3	830.213
		27.32	754.075
		27.34	812.015
		27.36	767.5
		27.38	761.803
		27.4	745.47
		27.42	756.546
		27.44	785.318
		27.46	744.015
		27.48	726.485
		27.5	699.878
		27.52	773.242
		27.54	708.335
		27.56	746.136
		27.58	704.849
		27.6	710.833
		27.62	682.303
		27.64	704.607
		27.66	683.817
		27.68	700.97
		27.7	675.031
		27.72	666.045
		27.74	678.182
		27.76	653.395
		27.78	617.515
		27.8	641
		27.82	676.317
		27.84	660.501
		27.86	621.06
		27.88	647.606
		27.9	666.652
		27.92	606.651
		27.94	635.198
		27.96	568.743
		27.98	601.56
		28	602.152
		28.02	554.379
		28.04	605.999
		28.06	582.91
		28.08	563.818
		28.1	567.622
		28.12	570.045
		28.14	565.788
		28.16	538.228
		28.18	561.924
		28.2	564.076
		28.22	568.636
		28.24	561.955
		28.26	592.999
		28.28	545.455
		28.3	563.439
		28.32	535.561
		28.34	510.03
		28.36	546.227
		28.38	546.833
		28.4	522.364
		28.42	588.425
		28.44	532.076
		28.46	564.727
		28.48	570.258
		28.5	554.515
		28.52	517.818
		28.54	524.894
		28.56	507.606
		28.58	525.242
		28.6	555.379
		28.62	543.334
		28.64	553.712
		28.66	523.47
		28.68	530.318
		28.7	534.182
		28.72	549.652
		28.74	518.213
		28.76	518.984
		28.78	522.879
		28.8	514.909
		28.82	497.97
		28.84	510.803
		28.86	518.409
		28.88	494.121
		28.9	522.363
		28.92	531.288
		28.94	573.469
		28.96	518.637
		28.98	500.167
		29	527.015
		29.02	493.334
		29.04	518.697
		29.06	513.182
		29.08	539.44
		29.1	533.288
		29.12	530.545
		29.14	535.834
		29.16	493.484
		29.18	536.182
		29.2	549.849
		29.22	531.697
		29.24	532.016
		29.26	543.317
		29.28	597.894
		29.3	553.788
		29.32	576.03
		29.34	624.591
		29.36	603.773
		29.38	594.774
		29.4	598.772
		29.42	643.91
		29.44	689.605
		29.46	661.257
		29.48	700.03
		29.5	737.94
		29.52	761.529
		29.54	807.97
		29.56	846.014
		29.58	869.742
		29.6	890.636
		29.62	960.197
		29.64	977.848
		29.66	1018.8
		29.68	1122.21
		29.7	1133.3
		29.72	1160.79
		29.74	1181.08
		29.76	1218.23
		29.78	1251.67
		29.8	1186.88
		29.82	1243.82
		29.84	1332.05
		29.86	1284.73
		29.88	1232.23
		29.9	1233.59
		29.92	1258.74
		29.94	1218.3
		29.96	1246.79
		29.98	1141.82
		30	1234.08
		30.02	1136.18
		30.04	1160.63
		30.06	1193.41
		30.08	1126.55
		30.1	1158.39
		30.12	1199.38
		30.14	1200.91
		30.16	1231
		30.18	1227.59
		30.2	1247.92
		30.22	1238.55
		30.24	1237.71
		30.26	1332.59
		30.28	1295.24
		30.3	1271.21
		30.32	1317.59
		30.34	1287.74
		30.36	1238.44
		30.38	1281.58
		30.4	1314.98
		30.42	1219.44
		30.44	1237.15
		30.46	1149.47
		30.48	1130.47
		30.5	1081.09
		30.52	1024.45
		30.54	1007.55
		30.56	1008.7
		30.58	989.606
		30.6	976.788
		30.62	876.773
		30.64	914.531
		30.66	873.106
		30.68	821.046
		30.7	792.788
		30.72	782.667
		30.74	741.681
		30.76	704.395
		30.78	690.061
		30.8	687.47
		30.82	667.954
		30.84	649.667
		30.86	685.515
		30.88	700.681
		30.9	682.394
		30.92	686.364
		30.94	621.653
		30.96	630.166
		30.98	653.485
		31	656.818
		31.02	683.061
		31.04	671.682
		31.06	662.697
		31.08	684.803
		31.1	674.924
		31.12	632.515
		31.14	647.97
		31.16	658.045
		31.18	652.44
		31.2	683.788
		31.22	685.545
		31.24	680.349
		31.26	643.651
		31.28	639.349
		31.3	643.56
		31.32	664.773
		31.34	649.227
		31.36	664.379
		31.38	660.94
		31.4	663.576
		31.42	699.091
		31.44	682.606
		31.46	649.637
		31.48	678.181
		31.5	690.591
		31.52	659.061
		31.54	679.969
		31.56	674.061
		31.58	687.621
		31.6	655.273
		31.62	692.333
		31.64	661.167
		31.66	679.728
		31.68	661.333
		31.7	652.182
		31.72	662.651
		31.74	661.531
		31.76	710.743
		31.78	682.5
		31.8	660.303
		31.82	655.031
		31.84	631.334
		31.86	662
		31.88	645.303
		31.9	669.304
		31.92	676.166
		31.94	662.925
		31.96	632.091
		31.98	659.121
		32	689.257
		32.02	724.197
		32.04	740.136
		32.06	744.712
		32.08	736.53
		32.1	722.575
		32.12	803.682
		32.14	841.303
		32.16	780.561
		32.18	808.439
		32.2	903.454
		32.22	838.561
		32.24	913.226
		32.26	913.122
		32.28	951.742
		32.3	914.561
		32.32	898.137
		32.34	943.984
		32.36	980.363
		32.38	938.926
		32.4	937.167
		32.42	929.696
		32.44	972.668
		32.46	999.999
		32.48	951.091
		32.5	946.667
		32.52	902.106
		32.54	904.03
		32.56	938.956
		32.58	885.561
		32.6	871.393
		32.62	859.773
		32.64	796.652
		32.66	770.864
		32.68	753.91
		32.7	741.091
		32.72	730.485
		32.74	671.939
		32.76	698.621
		32.78	692.895
		32.8	610.425
		32.82	563.409
		32.84	540.242
		32.86	603.666
		32.88	566.228
		32.9	542.135
		32.92	523.455
		32.94	522.182
		32.96	539.484
		32.98	526.955
		33	545.197
		33.02	545.803
		33.04	517.652
		33.06	524.137
		33.08	492.379
		33.1	506.257
		33.12	492.954
		33.14	522.833
		33.16	475.576
		33.18	459.909
		33.2	515.879
		33.22	478.924
		33.24	436.925
		33.26	500.136
		33.28	493.895
		33.3	483.061
		33.32	437.273
		33.34	472.696
		33.36	465.895
		33.38	514.06
		33.4	484.531
		33.42	487.727
		33.44	470.545
		33.46	447.273
		33.48	469.364
		33.5	474.122
		33.52	422.788
		33.54	435.409
		33.56	443.546
		33.58	443.97
		33.6	428.257
		33.62	432.803
		33.64	452.955
		33.66	426.697
		33.68	460.893
		33.7	484.849
		33.72	470.485
		33.74	415.758
		33.76	431.576
		33.78	407.167
		33.8	422.894
		33.82	447.046
		33.84	416.06
		33.86	515.394
		33.88	439.925
		33.9	424.364
		33.92	430.485
		33.94	423.515
		33.96	419.818
		33.98	459.379
		34	420.622
		34.02	438.227
		34.04	446
		34.06	443.288
		34.08	454.03
		34.1	439.288
		34.12	442.607
		34.14	490.242
		34.16	425.53
		34.18	444.379
		34.2	420.954
		34.22	455.167
		34.24	452.182
		34.26	448.788
		34.28	432.803
		34.3	461.939
		34.32	450.395
		34.34	434.303
		34.36	421.152
		34.38	436
		34.4	467.031
		34.42	438.334
		34.44	418.59
		34.46	442.501
		34.48	463.076
		34.5	415.242
		34.52	434.758
		34.54	425.288
		34.56	411.773
		34.58	410.758
		34.6	436.44
		34.62	416.666
		34.64	399.061
		34.66	423.833
		34.68	435.107
		34.7	416.394
		34.72	434.56
		34.74	425.228
		34.76	396.106
		34.78	401.424
		34.8	398.47
		34.82	443.136
		34.84	404.44
		34.86	396.833
		34.88	453.802
		34.9	399.774
		34.92	448.787
		34.94	396.061
		34.96	421.106
		34.98	418.788
		35	422.424
		35.02	369.076
		35.04	380.317
		35.06	436.016
		35.08	381.394
		35.1	393.182
		35.12	396.515
		35.14	386.47
		35.16	399.106
		35.18	369.742
		35.2	381.636
		35.22	382.713
		35.24	363.53
		35.26	406.652
		35.28	369.772
		35.3	374.5
		35.32	383.772
		35.34	390.773
		35.36	344.319
		35.38	357.788
		35.4	346.985
		35.42	360.742
		35.44	365.515
		35.46	361.834
		35.48	348.545
		35.5	384.181
		35.52	395.955
		35.54	382.515
		35.56	327.622
		35.58	362.091
		35.6	352.925
		35.62	340.591
		35.64	334.258
		35.66	380.908
		35.68	346.955
		35.7	337.818
		35.72	375.682
		35.74	348.819
		35.76	375.273
		35.78	349.682
		35.8	373.076
		35.82	344.696
		35.84	365.561
		35.86	364.348
		35.88	346.409
		35.9	391.864
		35.92	357.364
		35.94	345.682
		35.96	405.409
		35.98	341.015
		36	371.576
		36.02	352.697
		36.04	379.182
		36.06	386.167
		36.08	370.333
		36.1	379.152
		36.12	369.333
		36.14	331.879
		36.16	342.121
		36.18	326.955
		36.2	338.121
		36.22	369.727
		36.24	324.515
		36.26	375.197
		36.28	333.667
		36.3	356.727
		36.32	352.728
		36.34	354.348
		36.36	349.288
		36.38	330.137
		36.4	320.726
		36.42	370.864
		36.44	363.969
		36.46	375.243
		36.48	344.242
		36.5	369.788
		36.52	338.516
		36.54	331.742
		36.56	355.152
		36.58	343.803
		36.6	350.364
		36.62	332.379
		36.64	357.59
		36.66	356.849
		36.68	337.605
		36.7	336.727
		36.72	325.213
		36.74	331.424
		36.76	366.621
		36.78	346.637
		36.8	315.773
		36.82	359.818
		36.84	369.455
		36.86	348.955
		36.88	348.939
		36.9	363.061
		36.92	327.773
		36.94	319.015
		36.96	349.258
		36.98	304.713
		37	354.091
		37.02	320.788
		37.04	351.44
		37.06	325.454
		37.08	365.379
		37.1	366.697
		37.12	324.924
		37.14	310.06
		37.16	379.273
		37.18	336.379
		37.2	343.076
		37.22	326.076
		37.24	367.303
		37.26	338.894
		37.28	322.773
		37.3	328.637
		37.32	329.772
		37.34	326.546
		37.36	311.621
		37.38	320.697
		37.4	345.696
		37.42	340.652
		37.44	327.924
		37.46	352.106
		37.48	371.318
		37.5	339.349
		37.52	352.955
		37.54	363.97
		37.56	353.712
		37.58	353.227
		37.6	366.561
		37.62	348.303
		37.64	356.893
		37.66	346.758
		37.68	346.076
		37.7	370.151
		37.72	373.242
		37.74	359.743
		37.76	368.166
		37.78	373.303
		37.8	360.529
		37.82	370.97
		37.84	343.015
		37.86	383.333
		37.88	384.333
		37.9	393.591
		37.92	382.53
		37.94	376.227
		37.96	394.182
		37.98	357.818
		38	369.288
		38.02	359.622
		38.04	369.818
		38.06	336.364
		38.08	364.651
		38.1	353.031
		38.12	359.697
		38.14	363.879
		38.16	357.288
		38.18	395.894
		38.2	354.303
		38.22	348.258
		38.24	382.651
		38.26	398.879
		38.28	343.607
		38.3	339.152
		38.32	382.545
		38.34	360.394
		38.36	364.227
		38.38	364.394
		38.4	375.107
		38.42	336.954
		38.44	379.818
		38.46	372
		38.48	344.894
		38.5	389.243
		38.52	385.318
		38.54	338.758
		38.56	373.484
		38.58	398.53
		38.6	379.152
		38.62	417.106
		38.64	375.197
		38.66	356.258
		38.68	397.031
		38.7	380.803
		38.72	401.969
		38.74	404.394
		38.76	409.5
		38.78	386.697
		38.8	436.015
		38.82	401.834
		38.84	415.349
		38.86	393.985
		38.88	369.03
		38.9	404.894
		38.92	433.454
		38.94	413.152
		38.96	434.288
		38.98	410.879
		39	420.742
		39.02	462.985
		39.04	424.303
		39.06	470.439
		39.08	452.333
		39.1	447.863
		39.12	478.077
		39.14	418.091
		39.16	443.879
		39.18	455.757
		39.2	449.728
		39.22	467
		39.24	488.227
		39.26	473.485
		39.28	479.516
		39.3	500.545
		39.32	512.803
		39.34	488.818
		39.36	515.424
		39.38	483.41
		39.4	553.817
		39.42	542.682
		39.44	558.333
		39.46	529.44
		39.48	572.636
		39.5	604.212
		39.52	617.757
		39.54	578.44
		39.56	558.803
		39.58	640.711
		39.6	588.941
		39.62	641.894
		39.64	603.317
		39.66	661.198
		39.68	672.5
		39.7	649.393
		39.72	720.288
		39.74	750.015
		39.76	717.258
		39.78	730.409
		39.8	733.06
		39.82	740
		39.84	778.941
		39.86	743.06
		39.88	779.091
		39.9	841.348
		39.92	855.88
		39.94	792.757
		39.96	768.865
		39.98	815.696
		40	821.243
		40.02	836.833
		40.04	799.697
		40.06	827.969
		40.08	850.561
		40.1	825.212
		40.12	851.166
		40.14	814.576
		40.16	796.803
		40.18	779.243
		40.2	781.045
		40.22	733.001
		40.24	748.334
		40.26	767.439
		40.28	771.985
		40.3	753.5
		40.32	727.88
		40.34	712.257
		40.36	685.956
		40.38	660.969
		40.4	628.637
		40.42	655.303
		40.44	676.469
		40.46	620.333
		40.48	635.394
		40.5	619.046
		40.52	552.682
		40.54	556.046
		40.56	551.818
		40.58	555.894
		40.6	570.288
		40.62	521.228
		40.64	500.817
		40.66	502.031
		40.68	518.469
		40.7	515.97
		40.72	512.909
		40.74	472.031
		40.76	473
		40.78	489.5
		40.8	471.819
		40.82	473.151
		40.84	476.303
		40.86	447.228
		40.88	440.97
		40.9	486.273
		40.92	460.848
		40.94	444.166
		40.96	451.94
		40.98	449.667
		41	461.758
		41.02	422.045
		41.04	433.378
		41.06	447.895
		41.08	432.409
		41.1	419.97
		41.12	404.606
		41.14	492.576
		41.16	425.091
		41.18	416.168
		41.2	393.908
		41.22	433.742
		41.24	427.834
		41.26	440.333
		41.28	401.198
		41.3	400.636
		41.32	415.696
		41.34	383.031
		41.36	404.5
		41.38	420.606
		41.4	407.713
		41.42	373.576
		41.44	400.045
		41.46	389.288
		41.48	394.924
		41.5	419.318
		41.52	399.394
		41.54	380.955
		41.56	395.243
		41.58	411.576
		41.6	387.455
		41.62	370.804
		41.64	380.015
		41.66	386.485
		41.68	399.848
		41.7	377.394
		41.72	419.5
		41.74	389.409
		41.76	397.227
		41.78	355.046
		41.8	400.894
		41.82	381.47
		41.84	377.379
		41.86	379.197
		41.88	381.561
		41.9	390.379
		41.92	421.318
		41.94	399.122
		41.96	375.924
		41.98	369.636
		42	371.849
		42.02	373.97
		42.04	398.879
		42.06	368.652
		42.08	362.985
		42.1	375.682
		42.12	390.06
		42.14	386.91
		42.16	356.955
		42.18	376.818
		42.2	359.016
		42.22	362.272
		42.24	395.03
		42.26	357.591
		42.28	349.44
		42.3	375.379
		42.32	342.515
		42.34	373.817
		42.36	377.076
		42.38	369.379
		42.4	381.53
		42.42	379.546
		42.44	377.151
		42.46	390.667
		42.48	377.409
		42.5	386.212
		42.52	372.485
		42.54	402.166
		42.56	348.606
		42.58	411.03
		42.6	397.364
		42.62	369.348
		42.64	372.364
		42.66	353.652
		42.68	343.318
		42.7	382.94
		42.72	366.106
		42.74	376.439
		42.76	345.015
		42.78	371
		42.8	383.227
		42.82	398.758
		42.84	397.515
		42.86	339.925
		42.88	364.303
		42.9	383.455
		42.92	381.591
		42.94	372.182
		42.96	393.682
		42.98	374.03
		43	379.38
		43.02	333.954
		43.04	355.151
		43.06	375.621
		43.08	376.546
		43.1	357.667
		43.12	353.485
		43.14	318.53
		43.16	317.939
		43.18	343.091
		43.2	357.243
		43.22	335.636
		43.24	369.394
		43.26	354.515
		43.28	321.031
		43.3	348.076
		43.32	352.667
		43.34	332.94
		43.36	372.955
		43.38	373.287
		43.4	341.955
		43.42	350.242
		43.44	369.666
		43.46	330.106
		43.48	368.242
		43.5	356.47
		43.52	337.318
		43.54	336.167
		43.56	347.788
		43.58	324.682
		43.6	342.136
		43.62	345.864
		43.64	300.909
		43.66	337.379
		43.68	318.394
		43.7	318.226
		43.72	348.94
		43.74	308.697
		43.76	366.167
		43.78	313.016
		43.8	293.954
		43.82	331.273
		43.84	330.424
		43.86	352.213
		43.88	324.106
		43.9	324.455
		43.92	311.757
		43.94	314.591
		43.96	324.5
		43.98	306.546
		44	333.06
		44.02	322.197
		44.04	332.425
		44.06	326.833
		44.08	312.666
		44.1	356.046
		44.12	326.076
		44.14	294.894
		44.16	332.575
		44.18	290.289
		44.2	294.667
		44.22	294.818
		44.24	332.651
		44.26	293.955
		44.28	297.53
		44.3	326.228
		44.32	301.667
		44.34	319.652
		44.36	314.469
		44.38	337.394
		44.4	344.728
		44.42	349.773
		44.44	327.046
		44.46	328.908
		44.48	318.349
		44.5	330.667
		44.52	338.849
		44.54	343.788
		44.56	326.167
		44.58	315
		44.6	317.712
		44.62	328.621
		44.64	323.03
		44.66	348.334
		44.68	313.424
		44.7	334.47
		44.72	308.379
		44.74	313.712
		44.76	318.273
		44.78	313.243
		44.8	305.97
		44.82	331.879
		44.84	303.47
		44.86	361.136
		44.88	336.167
		44.9	300.136
		44.92	318.318
		44.94	336.046
		44.96	293.909
[truncated: 2,254 more rows]

## Sheet: Figure 1e
Figure 1e	AFM	Line 1		Line 2
		Distance	intensity	Distance	intensity	Distance	intensity
		0	1.219e-09	0	8.837e-10	3.599e-07	2.268e-09
		1.112e-08	1.182e-09	1.125e-08	8.981e-10	3.711e-07	2.509e-09
		2.223e-08	1.131e-09	2.249e-08	9.28e-10	3.824e-07	2.955e-09
		3.335e-08	1.074e-09	3.374e-08	9.593e-10	3.936e-07	3.57e-09
		4.447e-08	1.026e-09	4.498e-08	9.934e-10	4.049e-07	3.752e-09
		5.559e-08	1.011e-09	5.623e-08	9.546e-10	4.161e-07	3.687e-09
		6.67e-08	9.633e-10	6.748e-08	9.511e-10	4.274e-07	3.764e-09
		7.782e-08	9.093e-10	7.872e-08	9.343e-10	4.386e-07	3.743e-09
		8.894e-08	9.053e-10	8.997e-08	9.036e-10	4.498e-07	3.757e-09
		1.001e-07	9.634e-10	1.012e-07	9.001e-10	4.611e-07	3.773e-09
		1.112e-07	1.23e-09	1.125e-07	8.398e-10	4.723e-07	3.729e-09
		1.223e-07	1.822e-09	1.237e-07	8.394e-10	4.836e-07	3.451e-09
		1.334e-07	2.369e-09	1.35e-07	7.97e-10	4.948e-07	2.751e-09
		1.445e-07	2.475e-09	1.462e-07	7.767e-10	5.061e-07	2.344e-09
		1.556e-07	2.492e-09	1.574e-07	8.217e-10
		1.668e-07	2.498e-09	1.687e-07	7.545e-10
		1.779e-07	2.489e-09	1.799e-07	7.87e-10
		1.89e-07	2.519e-09	1.912e-07	8.122e-10
		2.001e-07	2.49e-09	2.024e-07	1.111e-09
		2.112e-07	2.489e-09	2.137e-07	1.648e-09
		2.223e-07	2.497e-09	2.249e-07	2.261e-09
		2.335e-07	2.489e-09	2.362e-07	2.223e-09
		2.446e-07	2.512e-09	2.474e-07	2.274e-09
		2.557e-07	2.568e-09	2.587e-07	2.277e-09
		2.668e-07	2.572e-09	2.699e-07	2.29e-09
		2.779e-07	2.56e-09	2.812e-07	2.23e-09
		2.89e-07	2.583e-09	2.924e-07	2.182e-09
		3.002e-07	2.643e-09	3.036e-07	2.291e-09
		3.113e-07	2.654e-09	3.149e-07	2.304e-09
		3.224e-07	2.633e-09	3.261e-07	2.305e-09
		3.335e-07	2.576e-09	3.374e-07	2.317e-09
		3.446e-07	2.435e-09	3.486e-07	2.296e-09
		3.557e-07	2.033e-09	3.599e-07	2.268e-09
		3.669e-07	1.358e-09	5.061e-07	2.344e-09
		3.78e-07	1.09e-09	5.173e-07	2.388e-09
		3.891e-07	1.112e-09	5.286e-07	2.382e-09
		4.002e-07	1.139e-09	5.398e-07	2.351e-09
		4.113e-07	1.152e-09	5.511e-07	2.358e-09
		4.225e-07	1.112e-09	5.623e-07	1.682e-09
		4.336e-07	1.069e-09	5.736e-07	9.353e-10
		4.447e-07	1.101e-09	5.848e-07	7.326e-10
		4.558e-07	1.127e-09	5.96e-07	7.627e-10
		4.669e-07	1.024e-09	6.073e-07	7.648e-10
		4.78e-07	1.152e-09	6.185e-07	8.104e-10
		4.892e-07	1.519e-09	6.298e-07	8.58e-10
		5.003e-07	2.147e-09	6.41e-07	8.847e-10
		5.114e-07	2.613e-09	6.523e-07	8.932e-10
		5.225e-07	2.679e-09	6.635e-07	9.004e-10
		5.336e-07	2.649e-09	6.748e-07	9.385e-10
		5.447e-07	2.668e-09	6.86e-07	9.196e-10
		5.559e-07	2.702e-09	6.973e-07	9.284e-10
		5.67e-07	2.734e-09	7.085e-07	9.364e-10
		5.781e-07	2.739e-09	7.198e-07	9.505e-10
		5.892e-07	2.75e-09	7.31e-07	9.747e-10
		6.003e-07	2.749e-09
		6.114e-07	2.742e-09
		6.226e-07	2.726e-09
		6.337e-07	2.726e-09
		6.448e-07	2.742e-09
		6.559e-07	2.758e-09
		6.67e-07	2.728e-09
		6.781e-07	2.545e-09
		6.893e-07	2.048e-09
		7.004e-07	1.482e-09
		7.115e-07	1.191e-09
		7.226e-07	1.196e-09
		7.337e-07	1.226e-09
		7.448e-07	1.239e-09
		7.56e-07	1.243e-09
		7.671e-07	1.231e-09
		7.782e-07	1.239e-09
		7.893e-07	1.267e-09
		8.004e-07	1.288e-09
		8.115e-07	1.315e-09
		8.227e-07	1.37e-09
		8.338e-07	1.376e-09

## Sheet: Figure 2a
Figure 2a	HER	Full-spectrum			Visible-light			AM1.5G
		time	H2 evolution		time	H2 evolution		time	H2 evolution
		0.5	38.11		0.5	30.614		0.5	15.223
		1	103.462		1	75.607		1	34.942
		1.5	164.358		1.5	116.974		1.5	55.402
		2	222		2	155.898		2	76.243
		2.5	276.215		2.5	193.132		2.5	99.011

## Sheet: Figure 2b
		time	H2 evolution
Figure 2b	AM 1.5G HER	0.5	4252.56
		1	8805.12
		1.5	12957.7
		2	16610.2
		2.5	20262.8

## Sheet: Figure 2c
Figure 2c	AQE	Wavelength	AQE	Wavelength	SPV
		350	2.049	800	1.55e-05
		428	13.512	799	1.539e-05
		450	11.805	798	1.483e-05
		475	8.68	797	1.405e-05
		500	4.346	796	1.328e-05
		530	2.07	795	1.263e-05
		590	0.197	794	1.215e-05
		400	4.833	793	1.176e-05
				792	1.149e-05
				791	1.149e-05
				790	1.182e-05
				789	1.223e-05
				788	1.25e-05
				787	1.266e-05
				786	1.268e-05
				785	1.264e-05
				784	1.27e-05
				783	1.294e-05
				782	1.324e-05
				781	1.343e-05
				780	1.344e-05
				779	1.33e-05
				778	1.306e-05
				777	1.27e-05
				776	1.219e-05
				775	1.161e-05
				774	1.103e-05
				773	1.05e-05
				772	1.011e-05
				771	9.828e-06
				770	9.628e-06
				769	9.413e-06
				768	9.096e-06
				767	8.762e-06
				766	8.497e-06
				765	8.269e-06
				764	8.03e-06
				763	7.807e-06
				762	7.715e-06
				761	7.759e-06
				760	7.897e-06
				759	8.091e-06
				758	8.341e-06
				757	8.654e-06
				756	8.954e-06
				755	9.192e-06
				754	9.377e-06
				753	9.492e-06
				752	9.515e-06
				751	9.499e-06
				750	9.421e-06
				749	9.28e-06
				748	9.067e-06
				747	8.775e-06
				746	8.451e-06
				745	8.185e-06
				744	7.993e-06
				743	7.866e-06
				742	7.791e-06
				741	7.749e-06
				740	7.738e-06
				739	7.731e-06
				738	7.753e-06
				737	7.836e-06
				736	7.902e-06
				735	7.942e-06
				734	7.936e-06
				733	7.931e-06
				732	7.956e-06
				731	7.986e-06
				730	7.994e-06
				729	7.983e-06
				728	7.591e-06
				727	6.586e-06
				726	5.843e-06
				725	5.611e-06
				724	5.706e-06
				723	5.959e-06
				722	6.215e-06
				721	6.412e-06
				720	6.543e-06
				719	6.612e-06
				718	6.624e-06
				717	6.605e-06
				716	6.615e-06
				715	6.613e-06
				714	6.608e-06
				713	6.661e-06
				712	6.744e-06
				711	6.81e-06
				710	6.88e-06
				709	7.022e-06
				708	7.205e-06
				707	7.285e-06
				706	7.253e-06
				705	7.182e-06
				704	7.137e-06
				703	7.108e-06
				702	7.037e-06
				701	6.961e-06
				700	6.852e-06
				699	6.706e-06
				698	6.498e-06
				697	6.244e-06
				696	6.027e-06
				695	5.829e-06
				694	5.592e-06
				693	5.359e-06
				692	5.171e-06
				691	5.058e-06
				690	4.998e-06
				689	4.949e-06
				688	4.89e-06
				687	4.866e-06
				686	4.882e-06
				685	4.894e-06
				684	4.885e-06
				683	4.887e-06
				682	4.925e-06
				681	4.918e-06
				680	4.84e-06
				679	4.74e-06
				678	4.588e-06
				677	4.452e-06
				676	4.359e-06
				675	4.304e-06
				674	4.276e-06
				673	4.295e-06
				672	4.356e-06
				671	4.406e-06
				670	4.406e-06
				669	4.391e-06
				668	4.389e-06
				667	4.343e-06
				666	4.213e-06
				665	3.958e-06
				664	3.666e-06
				663	3.41e-06
				662	3.221e-06
				661	3.111e-06
				660	3.083e-06
				659	3.046e-06
				658	2.995e-06
				657	2.939e-06
				656	2.857e-06
				655	2.775e-06
				654	2.683e-06
				653	2.547e-06
				652	2.389e-06
				651	2.273e-06
				650	2.175e-06
				649	2.125e-06
				648	2.129e-06
				647	2.151e-06
				646	2.194e-06
				645	2.234e-06
				644	2.253e-06
				643	2.258e-06
				642	2.267e-06
				641	2.242e-06
				640	2.191e-06
				639	2.106e-06
				638	2.018e-06
				637	1.912e-06
				636	1.815e-06
				635	1.746e-06
				634	1.706e-06
				633	1.686e-06
				632	1.65e-06
				631	1.63e-06
				630	1.617e-06
				629	1.601e-06
				628	1.564e-06
				627	1.498e-06
				626	1.425e-06
				625	1.354e-06
				624	1.329e-06
				623	1.31e-06
				622	1.288e-06
				621	1.247e-06
				620	1.196e-06
				619	1.176e-06
				618	1.177e-06
				617	1.219e-06
				616	1.346e-06
				615	1.519e-06
				614	1.677e-06
				613	1.826e-06
				612	1.925e-06
				611	1.971e-06
				610	2.031e-06
				609	2.13e-06
				608	2.22e-06
				607	2.289e-06
				606	2.35e-06
				605	2.403e-06
				604	2.449e-06
				603	2.517e-06
				602	2.551e-06
				601	2.555e-06
				600	2.612e-06
				599	2.715e-06
				598	2.867e-06
				597	3.037e-06
				596	3.168e-06
				595	3.279e-06
				594	3.377e-06
				593	3.446e-06
				592	3.493e-06
				591	3.542e-06
				590	3.611e-06
				589	3.654e-06
				588	3.668e-06
				587	3.687e-06
				586	3.732e-06
				585	3.755e-06
				584	3.772e-06
				583	3.787e-06
				582	3.836e-06
				581	3.912e-06
				580	3.918e-06
				579	3.851e-06
				578	3.754e-06
				577	3.685e-06
				576	3.649e-06
				575	3.576e-06
				574	3.496e-06
				573	3.384e-06
				572	3.228e-06
				571	3.054e-06
				570	2.877e-06
				569	2.679e-06
				568	2.484e-06
				567	2.258e-06
				566	2.012e-06
				565	1.75e-06
				564	1.507e-06
				563	1.277e-06
				562	1.066e-06
				561	8.724e-07
				560	6.929e-07
				559	4.796e-07
				558	1.997e-07
				557	-5.301e-08
				556	-2.802e-07
				555	-4.53e-07
				554	-5.004e-07
				553	-4.533e-07
				552	-3.666e-07
				551	-2.531e-07
				550	-1.269e-07
				549	2.154e-13
				548	1.531e-07
				547	3.461e-07
				546	6.264e-07
				545	9.602e-07
				544	1.327e-06
				543	1.733e-06
				542	2.239e-06
				541	2.827e-06
				540	3.412e-06
				539	3.945e-06
				538	4.51e-06
				537	5.134e-06
				536	5.74e-06
				535	6.263e-06
				534	6.781e-06
				533	7.359e-06
				532	7.926e-06
				531	8.392e-06
				530	8.831e-06
				529	9.233e-06
				528	9.574e-06
				527	9.907e-06
				526	1.021e-05
				525	1.049e-05
				524	1.072e-05
				523	1.097e-05
				522	1.123e-05
				521	1.151e-05
				520	1.179e-05
				519	1.201e-05
				518	1.221e-05
				517	1.246e-05
				516	1.279e-05
				515	1.316e-05
				514	1.353e-05
				513	1.391e-05
				512	1.433e-05
				511	1.48e-05
				510	1.528e-05
				509	1.58e-05
				508	1.637e-05
				507	1.694e-05
				506	1.752e-05
				505	1.817e-05
				504	1.879e-05
				503	1.942e-05
				502	2.01e-05
				501	2.09e-05
				500	2.171e-05
				499	2.255e-05
				498	2.342e-05
				497	2.425e-05
				496	2.514e-05
				495	2.608e-05
				494	2.701e-05
				493	2.789e-05
				492	2.868e-05
				491	2.94e-05
				490	3.008e-05
				489	3.081e-05
				488	3.161e-05
				487	3.24e-05
				486	3.313e-05
				485	3.369e-05
				484	3.404e-05
				483	3.422e-05
				482	3.422e-05
				481	3.41e-05
				480	3.387e-05
				479	3.365e-05
				478	3.345e-05
				477	3.331e-05
				476	3.322e-05
				475	3.307e-05
				474	3.275e-05
				473	3.23e-05
				472	3.17e-05
				471	3.108e-05
				470	3.059e-05
				469	3.027e-05
				468	3.014e-05
				467	3.022e-05
				466	3.054e-05
				465	3.112e-05
				464	3.191e-05
				463	3.291e-05
				462	3.403e-05
				461	3.521e-05
				460	3.63e-05
				459	3.72e-05
				458	3.783e-05
				457	3.833e-05
				456	3.878e-05
				455	3.922e-05
				454	3.959e-05
				453	3.983e-05
				452	3.997e-05
				451	4.004e-05
				450	4.011e-05
				449	4.015e-05
				448	4.019e-05
				447	4.032e-05
				446	4.059e-05
				445	4.102e-05
				444	4.152e-05
				443	4.202e-05
				442	4.241e-05
				441	4.26e-05
				440	4.252e-05
				439	4.225e-05
				438	4.202e-05
				437	4.195e-05
				436	4.21e-05
				435	4.25e-05
				434	4.304e-05
				433	4.359e-05
				432	4.41e-05
				431	4.455e-05
				430	4.493e-05
				429	4.531e-05
				428	4.561e-05
				427	4.577e-05
				426	4.58e-05
				425	4.573e-05
				424	4.546e-05
				423	4.511e-05
				422	4.474e-05
				421	4.441e-05
				420	4.406e-05
				419	4.366e-05
				418	4.321e-05
				417	4.276e-05
				416	4.238e-05
				415	4.205e-05
				414	4.176e-05
				413	4.152e-05
				412	4.136e-05
				411	4.134e-05
				410	4.145e-05
				409	4.158e-05
				408	4.151e-05
				407	4.124e-05
				406	4.087e-05
				405	4.038e-05
				404	3.98e-05
				403	3.916e-05
				402	3.844e-05
				401	3.775e-05
				400	3.707e-05
				399	3.634e-05
				398	3.549e-05
				397	3.455e-05
				396	3.352e-05
				395	3.239e-05
				394	3.12e-05
				393	2.991e-05
				392	2.86e-05
				391	2.734e-05
				390	2.613e-05
				389	2.488e-05
				388	2.364e-05
				387	2.234e-05
				386	2.099e-05
				385	1.968e-05
				384	1.851e-05
				383	1.744e-05
				382	1.648e-05
				381	1.564e-05
				380	1.49e-05
				379	1.425e-05
				378	1.37e-05
				377	1.319e-05
				376	1.276e-05
				375	1.238e-05
				374	1.199e-05
				373	1.16e-05
				372	1.117e-05
				371	1.074e-05
				370	1.033e-05
				369	9.854e-06
				368	9.413e-06
				367	9.047e-06
				366	8.749e-06
				365	8.521e-06
				364	8.333e-06
				363	8.211e-06
				362	8.13e-06
				361	8.111e-06
				360	8.086e-06
				359	8.026e-06
				358	7.941e-06
				357	7.858e-06
				356	7.737e-06
				355	7.531e-06
				354	7.334e-06
				353	7.191e-06
				352	7.074e-06
				351	6.994e-06
				350	6.872e-06
				349	6.722e-06
				348	6.532e-06
				347	6.298e-06
				346	6.091e-06
				345	5.913e-06
				344	5.672e-06
				343	5.375e-06
				342	5.063e-06
				341	4.745e-06
				340	4.433e-06
				339	4.147e-06
				338	3.861e-06
				337	3.621e-06
				336	3.365e-06
				335	3.055e-06
				334	2.754e-06
				333	2.492e-06
				332	2.286e-06
				331	2.12e-06
				330	1.982e-06
				329	1.824e-06
				328	1.692e-06
				327	1.611e-06
				326	1.588e-06
				325	1.591e-06
				324	1.562e-06
				323	1.48e-06
				322	1.378e-06
				321	1.318e-06
				320	1.319e-06
				319	1.301e-06
				318	1.244e-06
				317	1.173e-06
				316	1.08e-06
				315	9.574e-07
				314	8.238e-07
				313	7.672e-07
				312	7.511e-07
				311	7.02e-07
				310	7.069e-07
				309	7.37e-07
				308	7.823e-07
				307	7.71e-07
				306	7.01e-07
				305	6.396e-07
				304	6.238e-07
				303	6.429e-07
				302	6.709e-07
				301	6.834e-07
				300	7.175e-07

## Sheet: Figure 2d
Figure 2d	HER	time	H2 evolution		time	H2 evolution		time	H2 evolution		time	H2 evolution		time	H2 evolution
		0.5	150.407		3	145.907		5.5	164.367		8	144.907		10.5	134.221
		1	225.409		3.5	217.574		6	237.935		8.5	219.069		11	215.663
		1.5	290.697		4	285.207		6.5	305.169		9	287.415		11.5	275.467
		2	360.503		4.5	350.133		7	373.81		9.5	354.637		12	345.989
		2.5	425.912		5	411.248		7.5	439.127		10	420.903		12.5	410.983

## Sheet: Figure 3b
Figure 3b	Band position	PTCDA-VB	PTCDA-CB		PTA-VB	PTA-CB
		1.53	-0.47		1.23	-1.13
		1.53	-0.47		1.23	-1.13
		1.53	-0.47		1.23	-1.13
		1.53	-0.47		1.23	-1.13
		1.53	-0.47		1.23	-1.13

## Sheet: Figure 4a
Figure 4a	Excited charge density difference	length	Δp	length	Δp
		0	5.927e-06	0	-0.0002808
		0.0006667	-5.62e-06	0.001	-0.0002601
		0.001	-1.74e-05	0.002	-0.0002393
		0.002	-2.797e-05	0.003	-0.0002185
		0.003	-3.604e-05	0.004	-0.0001977
		0.003	-4.18e-05	0.005	-0.0001769
		0.004	-4.568e-05	0.006	-0.0001562
		0.005	-4.876e-05	0.007	-0.0001354
		0.005	-5.156e-05	0.008	-0.0001146
		0.006	-5.434e-05	0.009	-9.383e-05
		0.007	-5.494e-05	0.01	-7.305e-05
		0.007	-5.6e-05	0.011	-5.227e-05
		0.008	-5.62e-05	0.012	-3.149e-05
		0.009	-5.695e-05	0.013	-1.071e-05
		0.009	-5.789e-05	0.014	3.468e-06
		0.01	-5.827e-05	0.015	-3.512e-05
		0.011	-5.847e-05	0.016	-7.371e-05
		0.011	-5.466e-05	0.017	-0.0001123
		0.012	-4.936e-05	0.018	-0.0001509
		0.013	-4.344e-05	0.019	-0.0001895
		0.013	-3.652e-05	0.02	-0.0002281
		0.014	-2.868e-05	0.021	-0.0002667
		0.015	-2.002e-05	0.022	-0.0003053
		0.015	-1.056e-05	0.023	-0.0003438
		0.016	2.155e-06	0.024	-0.0003824
		0.017	1.593e-05	0.025	-0.000421
		0.017	3.195e-05	0.026	-0.0004596
		0.018	4.853e-05	0.027	-0.0004982
		0.019	6.63e-05	0.028	-0.0005114
		0.019	8.62e-05	0.029	-0.0004357
		0.02	0.0001063	0.03	-0.00036
		0.021	0.0001239	0.031	-0.0002843
		0.021	0.0001394	0.032	-0.0002086
		0.022	0.000154	0.033	-0.0001329
		0.023	0.0001687	0.034	-5.714e-05
		0.023	0.0001835	0.035	1.857e-05
		0.024	0.0001984	0.036	9.427e-05
		0.025	0.0002158	0.037	0.00017
		0.025	0.0002357	0.038	0.0002457
		0.026	0.0002546	0.039	0.0003214
		0.027	0.0002722	0.04	0.0003971
		0.027	0.0002886	0.041	0.0004728
		0.028	0.0003027	0.042	0.000559
		0.029	0.0003147	0.043	0.0006659
		0.029	0.0003245	0.044	0.0007729
		0.03	0.0003318	0.045	0.0008799
		0.031	0.0003388	0.046	0.0009869
		0.031	0.0003434	0.047	0.001
		0.032	0.0003481	0.048	0.001
		0.033	0.0003521	0.049	0.001
		0.033	0.0003548	0.05	0.001
		0.034	0.0003572	0.051	0.002
		0.035	0.0003594	0.052	0.002
		0.035	0.000362	0.053	0.002
		0.036	0.000363	0.054	0.002
		0.037	0.0003631	0.055	0.002
		0.037	0.0003603	0.056	0.002
		0.038	0.0003572	0.057	0.002
		0.039	0.0003535	0.058	0.002
		0.039	0.0003474	0.059	0.002
		0.04	0.0003412	0.06	0.002
		0.041	0.000334	0.061	0.002
		0.041	0.0003265	0.062	0.002
		0.042	0.0003178	0.063	0.002
		0.043	0.0003091	0.064	0.002
		0.043	0.0002983	0.065	0.002
		0.044	0.0002842	0.066	0.002
		0.045	0.0002673	0.067	0.002
		0.045	0.00025	0.068	0.002
		0.046	0.0002333	0.069	0.002
		0.047	0.0002176	0.07	0.002
		0.047	0.0002066	0.071	0.002
		0.048	0.0001981	0.072	0.002
		0.049	0.0001913	0.073	0.002
		0.049	0.0001859	0.074	0.002
		0.05	0.000183	0.075	0.003
		0.051	0.0001805	0.076	0.003
		0.051	0.0001781	0.077	0.003
		0.052	0.0001755	0.078	0.003
		0.053	0.0001729	0.079	0.003
		0.053	0.0001756	0.08	0.003
		0.054	0.0001818	0.081	0.003
		0.055	0.000191	0.082	0.003
		0.055	0.0002028	0.083	0.004
		0.056	0.0002167	0.084	0.004
		0.057	0.0002322	0.085	0.004
		0.057	0.0002484	0.086	0.004
		0.058	0.0002669	0.087	0.004
		0.059	0.0002904	0.088	0.004
		0.059	0.0003143	0.089	0.004
		0.06	0.0003353	0.09	0.004
		0.061	0.0003572	0.091	0.004
		0.061	0.0003787	0.092	0.004
		0.062	0.0004017	0.093	0.004
		0.063	0.0004263	0.094	0.004
		0.063	0.0004526	0.095	0.004
		0.064	0.0004787	0.096	0.004
		0.065	0.0005064	0.097	0.004
		0.065	0.0005343	0.098	0.004
		0.066	0.0005656	0.099	0.003
		0.067	0.0005996	0.1	0.002
		0.067	0.0006301	0.101	0.002
		0.068	0.0006611	0.102	0.001
		0.069	0.0006913	0.103	0.0003983
		0.069	0.0007222	0.104	-0.0002732
		0.07	0.0007585	0.105	-0.0009446
		0.071	0.0007967	0.106	-0.002
		0.071	0.0008391	0.107	-0.002
		0.072	0.0008797	0.108	-0.003
		0.073	0.0009159	0.109	-0.004
		0.073	0.0009412	0.11	-0.004
		0.074	0.000961	0.111	-0.005
		0.075	0.0009737	0.112	-0.005
		0.075	0.0009827	0.113	-0.004
		0.076	0.0009886	0.114	-0.004
		0.077	0.0009919	0.115	-0.004
		0.077	0.000996	0.116	-0.003
		0.078	0.001	0.117	-0.003
		0.079	0.001	0.118	-0.003
		0.079	0.001	0.119	-0.002
		0.08	0.001	0.12	-0.002
		0.081	0.001	0.121	-0.002
		0.081	0.001	0.122	-0.001
		0.082	0.0009985	0.123	-0.0009492
		0.083	0.000984	0.124	-0.0006044
		0.083	0.0009622	0.125	-0.0002597
		0.084	0.0009353	0.126	-4.483e-05
		0.085	0.0009049	0.127	0.00017
		0.085	0.0008659	0.128	0.0003849
		0.086	0.0008188	0.129	0.0005998
		0.087	0.0007715	0.13	0.0008146
		0.087	0.0007236	0.131	0.001
		0.088	0.0006745	0.132	0.001
		0.089	0.0006238	0.133	0.001
		0.089	0.0005717	0.134	0.002
		0.09	0.00052	0.135	0.002
		0.091	0.0004686	0.136	0.002
		0.091	0.0004152	0.137	0.002
		0.092	0.0003666	0.138	0.003
		0.093	0.0003223	0.139	0.003
		0.093	0.0002839	0.14	0.003
		0.094	0.000247	0.141	0.002
		0.095	0.0002161	0.142	0.002
		0.095	0.0001885	0.143	0.002
		0.096	0.0001559	0.144	0.002
		0.097	0.0001172	0.145	0.002
		0.097	7.865e-05	0.146	0.002
		0.098	3.908e-05	0.147	0.002
		0.099	1.985e-06	0.148	0.001
		0.099	-3.635e-05	0.149	0.001
		0.1	-7.388e-05	0.15	0.001
		0.101	-0.0001076	0.151	0.001
		0.101	-0.0001229	0.152	0.0009411
		0.102	-0.0001342	0.153	0.0008302
		0.103	-0.0001417	0.154	0.0008071
		0.103	-0.0001484	0.155	0.0007839
		0.104	-0.0001565	0.156	0.0007608
		0.105	-0.0001671	0.157	0.0007376
		0.105	-0.000178	0.158	0.0007145
		0.106	-0.0001995	0.159	0.0006913
		0.107	-0.0002298	0.16	0.0006682
		0.107	-0.0002555	0.161	0.0006451
		0.108	-0.0002805	0.162	0.0006219
		0.109	-0.000305	0.163	0.0005988
		0.109	-0.0003274	0.164	0.0005756
		0.11	-0.0003415	0.165	0.0005525
		0.111	-0.0003563	0.166	0.0005293
		0.111	-0.0003565	0.167	0.0004428
		0.112	-0.0003507	0.168	0.0002294
		0.113	-0.0003444	0.169	1.595e-05
		0.113	-0.0003361	0.17	-0.0001975
		0.114	-0.0003292	0.171	-0.0004109
		0.115	-0.0003305	0.172	-0.0006243
		0.115	-0.000334	0.173	-0.0008377
		0.116	-0.0003358	0.174	-0.001
		0.117	-0.0003379	0.175	-0.001
		0.117	-0.0003406	0.176	-0.001
		0.118	-0.0003493	0.177	-0.002
		0.119	-0.0003622	0.178	-0.002
		0.119	-0.0003703	0.179	-0.002
		0.12	-0.0003783	0.18	-0.002
		0.121	-0.000387	0.181	-0.002
		0.121	-0.0004096	0.182	-0.003
		0.122	-0.0004321	0.183	-0.003
		0.123	-0.0004632	0.184	-0.003
		0.123	-0.0004945	0.185	-0.003
		0.124	-0.0005239	0.186	-0.003
		0.125	-0.0005513	0.187	-0.003
		0.125	-0.0005748	0.188	-0.003
		0.126	-0.0005868	0.189	-0.003
		0.127	-0.0005868	0.19	-0.003
		0.127	-0.0005675	0.191	-0.004
		0.128	-0.0005368	0.192	-0.004
		0.129	-0.0005021	0.193	-0.004
		0.129	-0.0004662	0.194	-0.004
		0.13	-0.0004311	0.195	-0.004
		0.131	-0.0003974	0.196	-0.004
		0.131	-0.0003666	0.197	-0.004
		0.132	-0.0003302	0.198	-0.004
		0.133	-0.0002647	0.199	-0.004
		0.133	-0.0001946	0.2	-0.004
		0.134	-0.0001374	0.201	-0.004
		0.135	-7.992e-05	0.202	-0.003
		0.135	-2.248e-05	0.203	-0.003
		0.136	3.514e-05	0.204	-0.003
		0.137	9.342e-05	0.205	-0.003
		0.137	0.0001412	0.206	-0.003
		0.138	0.0001749	0.207	-0.003
		0.139	0.0002035	0.208	-0.003
		0.139	0.0002237	0.209	-0.003
		0.14	0.0002477	0.21	-0.003
		0.141	0.000273	0.211	-0.003
		0.141	0.0002981	0.212	-0.003
		0.142	0.0003189	0.213	-0.003
		0.143	0.0003402	0.214	-0.003
		0.143	0.0003612	0.215	-0.003
		0.144	0.0003818	0.216	-0.003
		0.145	0.0004006	0.217	-0.003
		0.145	0.0004163	0.218	-0.003
		0.146	0.0004217	0.219	-0.003
		0.147	0.0004142	0.22	-0.003
		0.147	0.0004013	0.221	-0.003
		0.148	0.0003946	0.222	-0.003
		0.149	0.0003877	0.223	-0.003
		0.149	0.0003818	0.224	-0.003
		0.15	0.0003768	0.225	-0.003
		0.151	0.0003722	0.226	-0.003
		0.151	0.0003655	0.227	-0.003
		0.152	0.0003511	0.228	-0.003
		0.153	0.0003328	0.229	-0.003
		0.153	0.0003153	0.23	-0.003
		0.154	0.0002833	0.231	-0.003
		0.155	0.000247	0.232	-0.003
		0.155	0.0002066	0.233	-0.003
		0.156	0.0001674	0.234	-0.003
		0.157	0.0001284	0.235	-0.003
		0.157	8.879e-05	0.236	-0.003
		0.158	4.727e-05	0.237	-0.003
		0.159	5.213e-06	0.238	-0.002
		0.159	-3.594e-05	0.239	-0.002
		0.16	-8.005e-05	0.24	-0.002
		0.161	-0.0001213	0.241	-0.002
		0.161	-0.000161	0.242	-0.001
		0.162	-0.0002001	0.243	-0.001
		0.163	-0.00024	0.244	-0.001
		0.163	-0.0002802	0.245	-0.0007969
		0.164	-0.0003146	0.246	-0.0005765
		0.165	-0.0003503	0.247	-0.000356
		0.165	-0.0003859	0.248	-0.0001356
		0.166	-0.0004166	0.249	8.491e-05
		0.167	-0.000446	0.25	0.0003054
		0.167	-0.0004761	0.251	0.0003991
		0.168	-0.000507	0.252	0.0004927
		0.169	-0.0005345	0.253	0.0005864
		0.169	-0.0005589	0.254	0.0006801
		0.17	-0.0005821	0.255	0.0007738
		0.171	-0.0006041	0.256	0.0008675
		0.171	-0.0006232	0.257	0.0009612
		0.172	-0.0006391	0.258	0.001
		0.173	-0.0006499	0.259	0.001
		0.173	-0.0006577	0.26	0.001
		0.174	-0.0006653	0.261	0.001
		0.175	-0.0006729	0.262	0.001
		0.175	-0.0006773	0.263	0.002
		0.176	-0.0006845	0.264	0.002
		0.177	-0.0006905	0.265	0.002
		0.177	-0.0006976	0.266	0.002
		0.178	-0.0007039	0.267	0.002
		0.179	-0.0007079	0.268	0.001
		0.179	-0.0007088	0.269	0.001
		0.18	-0.0007074	0.27	0.001
		0.181	-0.000705	0.271	0.001
		0.181	-0.0007022	0.272	0.001
		0.182	-0.0006958	0.273	0.001
		0.183	-0.0006895	0.274	0.001
		0.183	-0.0006829	0.275	0.001
		0.184	-0.0006769	0.276	0.001
		0.185	-0.0006709	0.277	0.001
		0.185	-0.0006658	0.278	0.001
		0.186	-0.0006606	0.279	0.001
		0.187	-0.0006567	0.28	0.001
		0.187	-0.0006534	0.281	0.001
		0.188	-0.000652	0.282	0.001
		0.189	-0.0006519	0.283	0.001
		0.189	-0.0006526	0.284	0.001
		0.19	-0.0006543	0.285	0.001
		0.191	-0.0006573	0.286	0.001
		0.191	-0.0006611	0.287	0.001
		0.192	-0.0006661	0.288	0.001
		0.193	-0.000672	0.289	0.001
		0.193	-0.00068	0.29	0.001
		0.194	-0.0006888	0.291	0.001
		0.195	-0.0006957	0.292	0.001
		0.195	-0.0007006	0.293	0.001
		0.196	-0.000706	0.294	0.001
		0.197	-0.0007125	0.295	0.0009844
		0.197	-0.0007206	0.296	0.0009386
		0.198	-0.0007292	0.297	0.0008927
		0.199	-0.0007387	0.298	0.0008468
		0.199	-0.0007504	0.299	0.000801
		0.2	-0.0007637	0.3	0.0007551
		0.201	-0.0007786	0.301	0.0007093
		0.201	-0.0007928	0.302	0.0006634
		0.202	-0.0008078	0.303	0.0006175
		0.203	-0.000821	0.304	0.0005717
		0.203	-0.0008326	0.305	0.0005258
		0.204	-0.0008437	0.306	0.0004719
		0.205	-0.0008541	0.307	0.000408
		0.205	-0.000863	0.308	0.0003441
		0.206	-0.0008714	0.309	0.0002802
		0.207	-0.0008806	0.31	0.0002163
		0.207	-0.00089	0.311	0.0001524
		0.208	-0.0008981	0.312	8.85e-05
		0.209	-0.0009072	0.313	2.46e-05
		0.209	-0.0009161	0.314	-3.931e-05
		0.21	-0.0009262	0.315	-0.0001032
		0.211	-0.0009347	0.316	-0.0001671
		0.211	-0.0009412	0.317	-0.000231
		0.212	-0.0009461	0.318	-0.0002949
		0.213	-0.0009498	0.319	-0.0003588
		0.213	-0.0009516	0.32	-0.0003719
		0.214	-0.0009523	0.321	-0.0003443
		0.215	-0.0009531	0.322	-0.0003167
		0.215	-0.0009525	0.323	-0.0002892
		0.216	-0.0009494	0.324	-0.0002616
		0.217	-0.0009463	0.325	-0.000234
		0.217	-0.000942	0.326	-0.0002064
		0.218	-0.0009357	0.327	-0.0001788
		0.219	-0.000927	0.328	-0.0001512
		0.219	-0.0009178	0.329	-0.0001237
		0.22	-0.0009084	0.33	-9.607e-05
		0.221	-0.000898	0.331	-6.848e-05
		0.221	-0.0008873	0.332	-4.09e-05
		0.222	-0.0008774	0.333	-1.331e-05
		0.223	-0.0008666	0.334	-1.015e-05
		0.223	-0.0008556	0.335	-1.92e-05
		0.224	-0.0008418	0.336	-2.825e-05
		0.225	-0.0008275	0.337	-3.73e-05
		0.225	-0.0008121	0.338	-4.635e-05
		0.226	-0.0007965	0.339	-5.541e-05
		0.227	-0.0007793	0.34	-6.446e-05
		0.227	-0.0007629	0.341	-7.351e-05
		0.228	-0.0007476	0.342	-8.256e-05
		0.229	-0.0007317	0.343	-9.161e-05
		0.229	-0.0007151	0.344	-0.0001007
		0.23	-0.0006995	0.345	-0.0001097
		0.231	-0.0006841	0.346	-0.0001188
		0.231	-0.0006678	0.347	-0.0001278
		0.232	-0.0006515	0.348	-0.0001603
		0.233	-0.0006369	0.349	-0.0001995
		0.233	-0.000622	0.35	-0.0002388
		0.234	-0.000607	0.351	-0.000278
		0.235	-0.0005919	0.352	-0.0003172
		0.235	-0.0005774	0.353	-0.0003564
		0.236	-0.0005636	0.354	-0.0003956
		0.237	-0.0005504	0.355	-0.0004348
		0.237	-0.0005372	0.356	-0.0004741
		0.238	-0.0005253	0.357	-0.0005133
		0.239	-0.0005143	0.358	-0.0005525
		0.239	-0.0005052	0.359	-0.0005917
		0.24	-0.0004964	0.36	-0.0006309
		0.241	-0.0004887	0.361	-0.0006702
		0.241	-0.0004802	0.362	-0.000649
		0.242	-0.0004702	0.363	-0.0006203
		0.243	-0.0004609	0.364	-0.0005917
		0.243	-0.0004516	0.365	-0.000563
		0.244	-0.0004427	0.366	-0.0005343
		0.245	-0.0004342	0.367	-0.0005056
		0.245	-0.0004261	0.368	-0.0004769
		0.246	-0.0004188	0.369	-0.0004483
		0.247	-0.0004121	0.37	-0.0004196
		0.247	-0.000405	0.371	-0.0003909
		0.248	-0.0003979	0.372	-0.0003622
		0.249	-0.0003909	0.373	-0.0003335
		0.249	-0.0003829	0.374	-0.0003049
		0.25	-0.0003728	0.375	-0.0002762
		0.251	-0.0003636	0.376	-0.0002439
		0.251	-0.000354	0.377	-0.0002117
		0.252	-0.0003449	0.378	-0.0001794
		0.253	-0.0003354	0.379	-0.0001471
		0.253	-0.0003272	0.38	-0.0001149
		0.254	-0.000318	0.381	-8.261e-05
		0.255	-0.0003078	0.382	-5.035e-05
		0.255	-0.0002972	0.383	-1.809e-05
		0.256	-0.0002867	0.384	1.417e-05
		0.257	-0.0002747	0.385	4.644e-05
		0.257	-0.0002617	0.386	7.87e-05
		0.258	-0.0002466	0.387	0.000111
		0.259	-0.0002314	0.388	0.0001432
		0.259	-0.0002155	0.389	0.0001701
		0.26	-0.0001996	0.39	0.0001542
		0.261	-0.0001836	0.391	0.0001382
		0.261	-0.0001682	0.392	0.0001223
		0.262	-0.0001523	0.393	0.0001063
		0.263	-0.0001351	0.394	9.034e-05
		0.263	-0.0001171	0.395	7.439e-05
		0.264	-0.0001003	0.396	5.843e-05
		0.265	-8.195e-05	0.397	4.247e-05
		0.265	-6.221e-05	0.398	2.651e-05
		0.266	-4.113e-05	0.399	1.056e-05
		0.267	-2.063e-05	0.4	-5.401e-06
		0.267	8.089e-07	0.401	-2.136e-05
		0.268	2.185e-05	0.402	-3.731e-05
		0.269	4.244e-05	0.403	-4.213e-05
		0.269	6.255e-05	0.404	-7.933e-06
		0.27	8.292e-05	0.405	2.626e-05
		0.271	0.0001039	0.406	6.046e-05
		0.271	0.0001239	0.407	9.465e-05
		0.272	0.0001434	0.408	0.0001288
		0.273	0.0001619	0.409	0.000163
		0.273	0.0001791	0.41	0.0001972
		0.274	0.0001956	0.411	0.0002314
		0.275	0.00021	0.412	0.0002656
		0.275	0.0002239	0.413	0.0002998
		0.276	0.0002376	0.414	0.000334
		0.277	0.0002501	0.415	0.0003682
		0.277	0.0002622	0.416	0.0004024
		0.278	0.0002747	0.417	0.0004294
		0.279	0.0002876	0.418	0.000442
		0.279	0.0002996	0.419	0.0004547
		0.28	0.0003103	0.42	0.0004673
		0.281	0.0003199	0.421	0.00048
		0.281	0.0003286	0.422	0.0004926
		0.282	0.0003357	0.423	0.0005053
		0.283	0.0003415	0.424	0.0005179
		0.283	0.0003463	0.425	0.0005305
		0.284	0.0003498	0.426	0.0005432
		0.285	0.000351	0.427	0.0005558
		0.285	0.000351	0.428	0.0005685
		0.286	0.0003503	0.429	0.0005811
		0.287	0.0003487	0.43	0.0005937
		0.287	0.000346	0.431	0.0005832
		0.288	0.0003433	0.432	0.0005438
		0.289	0.0003407	0.433	0.0005044
		0.289	0.0003373	0.434	0.0004649
		0.29	0.0003328	0.435	0.0004255
		0.291	0.0003272	0.436	0.000386
		0.291	0.0003207	0.437	0.0003466
		0.292	0.0003132	0.438	0.0003071
		0.293	0.0003042	0.439	0.0002677
		0.293	0.0002944	0.44	0.0002283
		0.294	0.000285	0.441	0.0001888
		0.295	0.0002765	0.442	0.0001494
		0.295	0.0002675	0.443	0.0001099
		0.296	0.0002582	0.444	7.051e-05
		0.297	0.0002493	0.445	5.568e-05
		0.297	0.0002401	0.446	6.055e-05
		0.298	0.0002298	0.447	6.541e-05
		0.299	0.0002202	0.448	7.028e-05
		0.299	0.0002101	0.449	7.514e-05
		0.3	0.0002005	0.45	8.001e-05
		0.301	0.000191	0.451	8.487e-05
		0.301	0.0001827	0.452	8.974e-05
		0.302	0.0001749	0.453	9.46e-05
		0.303	0.0001671	0.454	9.947e-05
		0.303	0.0001596	0.455	0.0001043
		0.304	0.0001532	0.456	0.0001092
		0.305	0.0001478	0.457	0.0001141
		0.305	0.0001429	0.458	0.0001189
		0.306	0.000138	0.459	0.0001272
		0.307	0.0001339	0.46	0.0001373
		0.307	0.00013	0.461	0.0001473
		0.308	0.0001275	0.462	0.0001573
		0.309	0.0001248	0.463	0.0001673
		0.309	0.0001234	0.464	0.0001774
		0.31	0.0001224	0.465	0.0001874
		0.311	0.0001222	0.466	0.0001974
		0.311	0.0001226	0.467	0.0002075
		0.312	0.0001237	0.468	0.0002175
		0.313	0.000125	0.469	0.0002275
		0.313	0.0001261	0.47	0.0002375
		0.314	0.0001277	0.471	0.0002476
		0.315	0.0001298	0.472	0.0002576
		0.315	0.0001316	0.473	0.0002251
		0.316	0.0001339	0.474	0.0001803
		0.317	0.000137	0.475	0.0001356
		0.317	0.0001416	0.476	9.093e-05
		0.318	0.0001465	0.477	4.622e-05
		0.319	0.0001511	0.478	1.505e-06
		0.319	0.0001555	0.479	-4.321e-05
		0.32	0.0001603	0.48	-8.792e-05
		0.321	0.0001643	0.481	-0.0001326
		0.321	0.000168	0.482	-0.0001773
		0.322	0.0001716	0.483	-0.000222
		0.323	0.0001753	0.484	-0.0002668
		0.323	0.0001786	0.485	-0.0003115
		0.324	0.0001813	0.486	-0.0003562
		0.325	0.0001839	0.487	-0.000357
		0.325	0.0001864	0.488	-0.0003524
		0.326	0.0001882	0.489	-0.0003477
		0.327	0.0001886	0.49	-0.0003431
		0.327	0.0001884	0.491	-0.0003384
		0.328	0.0001873	0.492	-0.0003338
		0.329	0.0001858	0.493	-0.0003291
		0.329	0.0001829	0.494	-0.0003245
		0.33	0.0001799	0.495	-0.0003198
		0.331	0.0001765	0.496	-0.0003152
		0.331	0.000172	0.497	-0.0003105
		0.332	0.0001667	0.498	-0.0003059
		0.333	0.0001621	0.499	-0.0003012
		0.333	0.0001573	0.501	-0.0002966
		0.334	0.0001517	0.502	-0.0002719
		0.335	0.0001449	0.503	-0.0002473
		0.335	0.0001372	0.504	-0.0002226
		0.336	0.0001281	0.505	-0.000198
		0.337	0.0001185	0.506	-0.0001733
		0.337	0.0001083	0.507	-0.0001487
		0.338	9.838e-05	0.508	-0.000124
		0.339	8.842e-05	0.509	-9.936e-05
		0.339	7.931e-05	0.51	-7.471e-05
		0.34	7.004e-05	0.511	-5.006e-05
		0.341	6.225e-05	0.512	-2.541e-05
		0.341	5.458e-05	0.513	-7.608e-07
		0.342	4.713e-05	0.514	2.389e-05
		0.343	3.857e-05	0.515	4.262e-05
		0.343	2.97e-05	0.516	1.402e-05
		0.344	2.032e-05	0.517	-1.457e-05
		0.345	1.038e-05	0.518	-4.317e-05
		0.345	1.12e-06	0.519	-7.177e-05
		0.346	-7.766e-06	0.52	-0.0001004
		0.347	-1.674e-05	0.521	-0.000129
		0.347	-2.543e-05	0.522	-0.0001576
		0.348	-3.396e-05	0.523	-0.0001862
		0.349	-4.2e-05	0.524	-0.0002148
		0.349	-5.033e-05	0.525	-0.0002434
		0.35	-5.78e-05	0.526	-0.000272
		0.351	-6.437e-05	0.527	-0.0003006
		0.351	-6.961e-05	0.528	-0.0003292
		0.352	-7.464e-05	0.529	-0.0003489
		0.353	-7.881e-05	0.53	-0.0003374
		0.353	-8.138e-05	0.531	-0.000326
		0.354	-8.271e-05	0.532	-0.0003146
		0.355	-8.349e-05	0.533	-0.0003031
		0.355	-8.423e-05	0.534	-0.0002917
		0.356	-8.417e-05	0.535	-0.0002802
		0.357	-8.336e-05	0.536	-0.0002688
		0.357	-8.202e-05	0.537	-0.0002574
		0.358	-8.011e-05	0.538	-0.0002459
		0.359	-7.74e-05	0.539	-0.0002345
		0.359	-7.526e-05	0.54	-0.0002231
		0.36	-7.296e-05	0.541	-0.0002116
		0.361	-6.985e-05	0.542	-0.0002002
		0.361	-6.611e-05	0.543	-0.0001792
		0.362	-6.117e-05	0.544	-0.0001391
		0.363	-5.577e-05	0.545	-9.898e-05
		0.363	-5.019e-05	0.546	-5.887e-05
		0.364	-4.389e-05	0.547	-1.876e-05
		0.365	-3.747e-05	0.548	2.135e-05
		0.365	-3.207e-05	0.549	6.146e-05
		0.366	-2.68e-05	0.55	0.0001016
		0.367	-2.13e-05	0.551	0.0001417
		0.367	-1.663e-05	0.552	0.0001818
		0.368	-1.249e-05	0.553	0.0002219
		0.369	-8.342e-06	0.554	0.000262
		0.369	-3.044e-06	0.555	0.0003021
		0.37	2.455e-06	0.556	0.0003422
		0.371	8.16e-06	0.557	0.0003591
		0.371	1.31e-05	0.558	0.0003471
		0.372	1.688e-05	0.559	0.000335
		0.373	2.009e-05	0.56	0.0003229
		0.373	2.301e-05	0.561	0.0003108
		0.374	2.53e-05	0.562	0.0002987
		0.375	2.72e-05	0.563	0.0002866
		0.375	2.923e-05	0.564	0.0002746
		0.376	3.077e-05	0.565	0.0002625
		0.377	3.214e-05	0.566	0.0002504
		0.377	3.305e-05	0.567	0.0002383
		0.378	3.31e-05	0.568	0.0002262
		0.379	3.232e-05	0.569	0.0002141
		0.379	3.1e-05	0.57	0.0002021
		0.38	2.864e-05	0.571	0.0002042
		0.381	2.468e-05	0.572	0.0002177
		0.381	2.034e-05	0.573	0.0002313
		0.382	1.511e-05	0.574	0.0002448
		0.383	9.791e-06	0.575	0.0002583
		0.383	3.551e-06	0.576	0.0002719
		0.384	-2.798e-06	0.577	0.0002854
		0.385	-8.892e-06	0.578	0.0002989
		0.385	-1.434e-05	0.579	0.0003125
		0.386	-1.923e-05	0.58	0.000326
		0.387	-2.359e-05	0.581	0.0003395
		0.387	-2.775e-05	0.582	0.0003531
		0.388	-3.227e-05	0.583	0.0003666
		0.389	-3.781e-05	0.584	0.0003801
		0.389	-4.364e-05	0.585	0.0004046
		0.39	-4.968e-05	0.586	0.0004346
		0.391	-5.55e-05	0.587	0.0004645
		0.391	-6.13e-05	0.588	0.0004945
		0.392	-6.577e-05	0.589	0.0005244
		0.393	-6.976e-05	0.59	0.0005544
		0.393	-7.31e-05	0.591	0.0005843
		0.394	-7.631e-05	0.592	0.0006143
		0.395	-7.894e-05	0.593	0.0006442
		0.395	-8.196e-05	0.594	0.0006742
		0.396	-8.543e-05	0.595	0.0007042
		0.397	-8.919e-05	0.596	0.0007341
		0.397	-9.236e-05	0.597	0.0007641
		0.398	-9.426e-05	0.598	0.000794
		0.399	-9.49e-05	0.599	0.0007532
		0.399	-9.487e-05	0.6	0.0006922
		0.4	-9.375e-05	0.601	0.0006312
		0.401	-9.141e-05	0.602	0.0005702
		0.401	-8.891e-05	0.603	0.0005092
		0.402	-8.662e-05	0.604	0.0004482
		0.403	-8.361e-05	0.605	0.0003872
		0.403	-7.95e-05	0.606	0.0003262
		0.404	-7.463e-05	0.607	0.0002652
		0.405	-6.87e-05	0.608	0.0002042
		0.405	-6.126e-05	0.609	0.0001432
		0.406	-5.326e-05	0.61	8.217e-05
		0.407	-4.449e-05	0.611	2.116e-05
		0.407	-3.475e-05	0.612	-3.984e-05
		0.408	-2.464e-05	0.613	-7.536e-05
		0.409	-1.429e-05	0.614	-0.0001077
		0.409	-3.865e-06	0.615	-0.00014
		0.41	6.836e-06	0.616	-0.0001724
		0.411	1.68e-05	0.617	-0.0002047
		0.411	2.705e-05	0.618	-0.000237
		0.412	3.589e-05	0.619	-0.0002694
		0.413	4.459e-05	0.62	-0.0003017
		0.413	5.302e-05	0.621	-0.000334
		0.414	6.147e-05	0.622	-0.0003664
		0.415	6.97e-05	0.623	-0.0003987
		0.415	7.836e-05	0.624	-0.000431
		0.416	8.757e-05	0.625	-0.0004634
		0.417	9.699e-05	0.626	-0.0004957
		0.417	0.0001057	0.627	-0.0004744
		0.418	0.0001132	0.628	-0.0004532
		0.419	0.0001201	0.629	-0.0004319
		0.419	0.000126	0.63	-0.0004106
		0.42	0.0001318	0.631	-0.0003893
		0.421	0.0001377	0.632	-0.0003681
		0.421	0.0001435	0.633	-0.0003468
		0.422	0.00015	0.634	-0.0003255
		0.423	0.0001561	0.635	-0.0003043
		0.423	0.0001626	0.636	-0.000283
		0.424	0.0001683	0.637	-0.0002617
		0.425	0.0001727	0.638	-0.0002405
		0.425	0.0001755	0.639	-0.0002192
		0.426	0.0001772	0.64	-0.0002035
		0.427	0.0001776	0.641	-0.0002324
		0.427	0.0001769	0.642	-0.0002614
		0.428	0.0001758	0.643	-0.0002903
		0.429	0.0001747	0.644	-0.0003192
		0.429	0.0001736	0.645	-0.0003481
		0.43	0.0001716	0.646	-0.0003771
		0.431	0.0001687	0.647	-0.000406
		0.431	0.0001649	0.648	-0.0004349
		0.432	0.0001612	0.649	-0.0004638
		0.433	0.0001572	0.65	-0.0004928
		0.433	0.0001525	0.651	-0.0005217
		0.434	0.0001475	0.652	-0.0005506
		0.435	0.0001421	0.653	-0.0005796
		0.435	0.0001363	0.654	-0.0006056
		0.436	0.0001302	0.655	-0.0006213
		0.437	0.0001247	0.656	-0.0006371
		0.437	0.0001201	0.657	-0.0006529
		0.438	0.000116	0.658	-0.0006687
		0.439	0.0001125	0.659	-0.0006845
		0.439	0.0001095	0.66	-0.0007003
		0.44	0.0001065	0.661	-0.000716
		0.441	0.0001034	0.662	-0.0007318
		0.441	0.0001005	0.663	-0.0007476
		0.442	9.682e-05	0.664	-0.0007634
		0.443	9.227e-05	0.665	-0.0007792
		0.443	8.744e-05	0.666	-0.000795
		0.444	8.32e-05	0.667	-0.0008107
		0.445	7.947e-05	0.668	-0.0008064
		0.445	7.677e-05	0.669	-0.0007617
		0.446	7.479e-05	0.67	-0.000717
		0.447	7.278e-05	0.671	-0.0006723
		0.447	7.104e-05	0.672	-0.0006276
		0.448	6.888e-05	0.673	-0.0005829
		0.449	6.663e-05	0.674	-0.0005382
		0.449	6.488e-05	0.675	-0.0004935
		0.45	6.433e-05	0.676	-0.0004488
		0.451	6.476e-05	0.677	-0.0004041
		0.451	6.631e-05	0.678	-0.0003595
		0.452	6.933e-05	0.679	-0.0003148
		0.453	7.329e-05	0.68	-0.0002701
		0.453	7.833e-05	0.681	-0.0002254
		0.454	8.361e-05	0.682	-0.0002092
		0.455	8.905e-05	0.683	-0.0002287
		0.455	9.386e-05	0.684	-0.0002482
		0.456	9.826e-05	0.685	-0.0002677
		0.457	0.0001027	0.686	-0.0002872
		0.457	0.0001074	0.687	-0.0003067
		0.458	0.0001122	0.688	-0.0003262
		0.459	0.0001167	0.689	-0.0003457
		0.459	0.0001216	0.69	-0.0003652
		0.46	0.0001266	0.691	-0.0003847
		0.461	0.0001318	0.692	-0.0004042
		0.461	0.0001369	0.693	-0.0004237
		0.462	0.0001418	0.694	-0.0004432
		0.463	0.0001469	0.695	-0.0004627
		0.463	0.0001507	0.696	-0.0004445
		0.464	0.0001536	0.697	-0.0003961
		0.465	0.000155	0.698	-0.0003477
		0.465	0.000156	0.699	-0.0002993
		0.466	0.0001566	0.7	-0.0002509
		0.467	0.0001573	0.701	-0.0002025
		0.467	0.0001575	0.702	-0.0001541
		0.468	0.0001582	0.703	-0.0001057
		0.469	0.000159	0.704	-5.731e-05
		0.469	0.0001598	0.705	-8.905e-06
		0.47	0.0001598	0.706	3.95e-05
		0.471	0.0001593	0.707	8.79e-05
		0.471	0.0001579	0.708	0.0001363
		0.472	0.0001553	0.709	0.0001847
		0.473	0.0001527	0.71	0.0002854
		0.473	0.0001498	0.711	0.0004123
		0.474	0.0001464	0.712	0.0005392
		0.475	0.0001435	0.713	0.0006661
		0.475	0.0001408	0.714	0.0007929
		0.476	0.000138	0.715	0.0009198
		0.477	0.0001337	0.716	0.001
		0.477	0.0001288	0.717	0.001
		0.478	0.0001223	0.718	0.001
		0.479	0.0001152	0.719	0.001
		0.479	0.0001075	0.72	0.002
		0.48	9.925e-05	0.721	0.002
		0.481	9.011e-05	0.722	0.002
		0.481	8.129e-05	0.723	0.002
		0.482	7.268e-05	0.724	0.002
		0.483	6.397e-05	0.725	0.002
		0.483	5.6e-05	0.726	0.002
		0.484	4.862e-05	0.727	0.002
		0.485	4.19e-05	0.728	0.002
		0.485	3.565e-05	0.729	0.002
		0.486	3.021e-05	0.73	0.002
		0.487	2.453e-05	0.731	0.002
		0.487	1.863e-05	0.732	0.002
		0.488	1.313e-05	0.733	0.002
		0.489	7.848e-06	0.734	0.002
		0.489	2.401e-06	0.735	0.002
		0.49	-2.398e-06	0.736	0.002
		0.491	-6.442e-06	0.737	0.002
		0.491	-9.558e-06	0.738	0.002
		0.492	-1.173e-05	0.739	0.002
		0.493	-1.397e-05	0.74	0.002
		0.493	-1.649e-05	0.741	0.002
		0.494	-1.851e-05	0.742	0.002
		0.495	-2.116e-05	0.743	0.002
		0.495	-2.333e-05	0.744	0.002
		0.496	-2.524e-05	0.745	0.001
		0.497	-2.573e-05	0.746	0.001
		0.497	-2.539e-05	0.747	0.001
		0.498	-2.391e-05	0.748	0.0009728
		0.499	-2.209e-05	0.749	0.0008368
		0.499	-1.948e-05	0.75	0.0007007
		0.5	-1.654e-05	0.751	0.0005647
		0.501	-1.37e-05	0.752	0.0004155
		0.501	-1.11e-05	0.753	0.0002662
		0.502	-8.685e-06	0.754	0.000117
		0.503	-5.763e-06	0.755	-3.227e-05
		0.503	-2.158e-06	0.756	-0.0001815
		0.504	2.302e-06	0.757	-0.0003308
		0.505	8.129e-06	0.758	-0.00048
		0.505	1.437e-05	0.759	-0.0006293
		0.506	2.109e-05	0.76	-0.0007785
		0.507	2.801e-05	0.761	-0.0009277
		0.507	3.513e-05	0.762	-0.001
		0.508	4.145e-05	0.763	-0.001
		0.509	4.772e-05	0.764	-0.001
		0.509	5.316e-05	0.765	-0.002
		0.51	5.764e-05	0.766	-0.002
		0.511	6.102e-05	0.767	-0.002
		0.511	6.319e-05	0.768	-0.002
		0.512	6.508e-05	0.769	-0.002
		0.513	6.705e-05	0.77	-0.002
		0.513	6.933e-05	0.771	-0.002
		0.514	7.14e-05	0.772	-0.003
		0.515	7.343e-05	0.773	-0.003
		0.515	7.555e-05	0.774	-0.003
		0.516	7.728e-05	0.775	-0.003
		0.517	7.817e-05	0.776	-0.003
		0.517	7.811e-05	0.777	-0.003
		0.518	7.757e-05	0.778	-0.004
		0.519	7.606e-05	0.779	-0.004
		0.519	7.465e-05	0.78	-0.004
		0.52	7.328e-05	0.781	-0.004
		0.521	7.186e-05	0.782	-0.004
		0.521	7.018e-05	0.783	-0.004
		0.522	6.871e-05	0.784	-0.004
		0.523	6.623e-05	0.785	-0.004
		0.523	6.242e-05	0.786	-0.004
		0.524	5.769e-05	0.787	-0.004
		0.525	5.245e-05	0.788	-0.005
		0.525	4.723e-05	0.789	-0.005
		0.526	4.159e-05	0.79	-0.005
		0.527	3.618e-05	0.791	-0.005
		0.527	3.065e-05	0.792	-0.005
		0.528	2.55e-05	0.793	-0.005
		0.529	2.043e-05	0.794	-0.005
		0.529	1.49e-05	0.795	-0.005
		0.53	9.256e-06	0.796	-0.005
		0.531	3.539e-06	0.797	-0.005
		0.531	-2.272e-06	0.798	-0.005
		0.532	-8.346e-06	0.799	-0.005
		0.533	-1.413e-05	0.8	-0.005
		0.533	-1.993e-05	0.801	-0.005
		0.534	-2.562e-05	0.802	-0.005
		0.535	-3.096e-05	0.803	-0.005
		0.535	-3.614e-05	0.804	-0.005
		0.536	-4.029e-05	0.805	-0.005
		0.537	-4.367e-05	0.806	-0.004
		0.537	-4.522e-05	0.807	-0.004
		0.538	-4.59e-05	0.808	-0.004
		0.539	-4.54e-05	0.809	-0.004
		0.539	-4.484e-05	0.81	-0.004
		0.54	-4.4e-05	0.811	-0.004
		0.541	-4.346e-05	0.812	-0.004
		0.541	-4.287e-05	0.813	-0.004
		0.542	-4.266e-05	0.814	-0.004
		0.543	-4.18e-05	0.815	-0.004
		0.543	-4.002e-05	0.816	-0.004
		0.544	-3.744e-05	0.817	-0.004
		0.545	-3.448e-05	0.818	-0.004
		0.545	-3.131e-05	0.819	-0.004
		0.546	-2.816e-05	0.82	-0.004
		0.547	-2.457e-05	0.821	-0.004
		0.547	-2.106e-05	0.822	-0.004
		0.548	-1.714e-05	0.823	-0.004
		0.549	-1.299e-05	0.824	-0.004
		0.549	-7.151e-06	0.825	-0.004
		0.55	-7.905e-07	0.826	-0.004
		0.551	6.957e-06	0.827	-0.004
		0.551	1.506e-05	0.828	-0.004
		0.552	2.393e-05	0.829	-0.004
		0.553	3.258e-05	0.83	-0.003
		0.553	4.087e-05	0.831	-0.003
		0.554	4.875e-05	0.832	-0.003
		0.555	5.575e-05	0.833	-0.003
		0.555	6.233e-05	0.834	-0.003
		0.556	6.88e-05	0.835	-0.003
		0.557	7.491e-05	0.836	-0.002
		0.557	8.007e-05	0.837	-0.002
		0.558	8.512e-05	0.838	-0.001
		0.559	9.005e-05	0.839	-0.0008341
		0.559	9.527e-05	0.84	-0.0003364
		0.56	0.0001009	0.841	0.0001612
		0.561	0.0001062	0.842	0.0006588
		0.561	0.0001114	0.843	0.001
		0.562	0.0001162	0.844	0.002
		0.563	0.0001201	0.845	0.002
		0.563	0.0001223	0.846	0.003
		0.564	0.0001232	0.847	0.003
		0.565	0.0001235	0.848	0.004
		0.565	0.0001229	0.849	0.004
		0.566	0.0001221	0.85	0.004
		0.567	0.0001211	0.851	0.004
		0.567	0.0001208	0.852	0.004
		0.568	0.0001201	0.853	0.004
		0.569	0.0001196	0.854	0.003
		0.569	0.0001179	0.855	0.003
		0.57	0.0001155	0.856	0.003
		0.571	0.0001123	0.857	0.003
		0.571	0.0001095	0.858	0.003
		0.572	0.0001069	0.859	0.003
		0.573	0.0001047	0.86	0.003
		0.573	0.0001025	0.861	0.003
		0.574	0.0001002	0.862	0.003
		0.575	9.802e-05	0.863	0.003
		0.575	9.529e-05	0.864	0.003
		0.576	9.113e-05	0.865	0.003
		0.577	8.638e-05	0.866	0.002
		0.577	8.088e-05	0.867	0.002
		0.578	7.51e-05	0.868	0.002
		0.579	6.902e-05	0.869	0.002
		0.579	6.331e-05	0.87	0.002
		0.58	5.788e-05	0.871	0.002
		0.581	5.362e-05	0.872	0.001
		0.581	4.98e-05	0.873	0.001
		0.582	4.655e-05	0.874	0.001
		0.583	4.364e-05	0.875	0.001
		0.583	4.202e-05	0.876	0.0008755
		0.584	4.129e-05	0.877	0.001
		0.585	4.133e-05	0.878	0.001
		0.585	4.168e-05	0.879	0.002
		0.586	4.191e-05	0.88	0.002
		0.587	4.227e-05	0.881	0.002
		0.587	4.25e-05	0.882	0.003
		0.588	4.3e-05	0.883	0.003
		0.589	4.346e-05	0.884	0.003
		0.589	4.43e-05	0.885	0.003
		0.59	4.649e-05	0.886	0.004
		0.591	4.934e-05	0.887	0.004
		0.591	5.289e-05	0.888	0.004
		0.592	5.651e-05	0.889	0.004
		0.593	6.103e-05	0.89	0.005
		0.593	6.532e-05	0.891	0.004
		0.594	6.99e-05	0.892	0.004
		0.595	7.454e-05	0.893	0.004
		0.595	7.979e-05	0.894	0.004
		0.596	8.619e-05	0.895	0.003
		0.597	9.295e-05	0.896	0.003
		0.597	0.0001001	0.897	0.003
		0.598	0.0001064	0.898	0.003
		0.599	0.0001125	0.899	0.002
		0.599	0.0001182	0.9	0.002
		0.6	0.0001235	0.901	0.002
		0.601	0.0001285	0.902	0.002
		0.601	0.0001334	0.903	0.001
		0.602	0.0001383	0.904	0.001
		0.603	0.0001437	0.905	0.001
		0.603	0.0001496	0.906	0.002
		0.604	0.0001552	0.907	0.002
		0.605	0.000161	0.908	0.002
		0.605	0.0001665	0.909	0.002
		0.606	0.0001719	0.91	0.002
		0.607	0.000177	0.911	0.002
		0.607	0.000181	0.912	0.003
		0.608	0.0001843	0.913	0.003
		0.609	0.0001871	0.914	0.003
		0.609	0.0001887	0.915	0.003
		0.61	0.0001881	0.916	0.003
		0.611	0.0001868	0.917	0.003
		0.611	0.0001841	0.918	0.003
		0.612	0.0001815	0.919	0.003
		0.613	0.0001784	0.92	0.003
		0.613	0.0001753	0.921	0.003
		0.614	0.000172	0.922	0.003
		0.615	0.0001688	0.923	0.003
		0.615	0.0001654	0.924	0.003
		0.616	0.000161	0.925	0.003
		0.617	0.0001557	0.926	0.002
		0.617	0.0001499	0.927	0.002
		0.618	0.000144	0.928	0.002
		0.619	0.000138	0.929	0.002
		0.619	0.0001324	0.93	0.002
		0.62	0.000127	0.931	0.002
		0.621	0.0001207	0.932	0.002
		0.621	0.0001144	0.933	0.001
		0.622	0.0001071	0.934	0.001
		0.623	9.864e-05	0.935	0.001
		0.623	8.926e-05	0.936	0.001
		0.624	8.072e-05	0.937	0.0009296
		0.625	7.224e-05	0.938	0.0007888
		0.625	6.465e-05	0.939	0.000648
		0.626	5.73e-05	0.94	0.0005072
		0.627	5.095e-05	0.941	0.0003664
		0.627	4.526e-05	0.942	0.0002256
		0.628	3.953e-05	0.943	8.484e-05
		0.629	3.379e-05	0.944	-5.595e-05
		0.629	2.79e-05	0.945	-0.0001967
		0.63	2.215e-05	0.946	-0.0002283
		0.631	1.701e-05	0.947	-0.0001726
		0.631	1.221e-05	0.948	-0.0001168
		0.632	7.483e-06	0.949	-6.104e-05
		0.633	3.202e-06	0.95	-5.271e-06
		0.633	-2.946e-07	0.951	5.049e-05
		0.634	-3.567e-06	0.952	0.0001063
		0.635	-5.613e-06	0.953	0.000162
		0.635	-7.162e-06	0.954	0.0002178
		0.636	-7.531e-06	0.955	0.0002736
		0.637	-6.759e-06	0.956	0.0003293
		0.637	-4.883e-06	0.957	0.0003851
		0.638	-2.213e-06	0.958	0.0004409
		0.639	2.586e-07	0.959	0.0004966
		0.639	3.543e-06	0.96	0.0004946
		0.64	6.828e-06	0.961	0.0004636
		0.641	1.049e-05	0.962	0.0004327
		0.641	1.351e-05	0.963	0.0004018
		0.642	1.722e-05	0.964	0.0003708
		0.643	2.169e-05	0.965	0.0003399
		0.643	2.664e-05	0.966	0.000309
		0.644	3.115e-05	0.967	0.000278
		0.645	3.529e-05	0.968	0.0002471
		0.645	3.93e-05	0.969	0.0002162
		0.646	4.307e-05	0.97	0.0001852
		0.647	4.734e-05	0.971	0.0001543
		0.647	5.188e-05	0.972	0.0001233
		0.648	5.706e-05	0.973	9.24e-05
		0.649	6.303e-05	0.974	1.594e-05
		0.649	6.934e-05	0.975	-7.354e-05
		0.65	7.579e-05	0.976	-0.000163
		0.651	8.096e-05	0.977	-0.0002525
		0.651	8.584e-05	0.978	-0.000342
		0.652	8.938e-05	0.979	-0.0004314
		0.653	9.239e-05	0.98	-0.0005209
		0.653	9.455e-05	0.981	-0.0006104
		0.654	9.63e-05	0.982	-0.0006999
		0.655	9.715e-05	0.983	-0.0007893
		0.655	9.863e-05	0.984	-0.0008788
		0.656	9.981e-05	0.985	-0.0009683
		0.657	9.992e-05	0.986	-0.001
		0.657	9.973e-05	0.987	-0.001
		0.658	9.937e-05	0.988	-0.001
		0.659	9.903e-05	0.989	-0.001
		0.659	9.821e-05	0.99	-0.0009749
		0.66	9.692e-05	0.991	-0.0009118
		0.661	9.499e-05	0.992	-0.0008487
		0.661	9.279e-05	0.993	-0.0007856
		0.662	8.956e-05	0.994	-0.0007225
		0.663	8.5e-05	0.995	-0.0006594
		0.663	7.972e-05	0.996	-0.0005963
		0.664	7.357e-05	0.997	-0.0005332
		0.665	6.791e-05	0.998	-0.0004701
		0.665	6.162e-05	0.999	-0.000407
		0.666	5.58e-05	1	-0.0003439
		0.667	4.997e-05
		0.667	4.444e-05
		0.668	3.885e-05
		0.669	3.323e-05
		0.669	2.719e-05
		0.67	2.098e-05
		0.671	1.595e-05
		0.671	1.16e-05
		0.672	8.297e-06
		0.673	4.51e-06
		0.673	8.766e-07
		0.674	-2.668e-06
		0.675	-7.313e-06
		0.675	-1.243e-05
		0.676	-1.835e-05
		0.677	-2.322e-05
		0.677	-2.755e-05
		0.678	-3.069e-05
		0.679	-3.318e-05
		0.679	-3.415e-05
		0.68	-3.392e-05
		0.681	-3.291e-05
		0.681	-3.067e-05
		0.682	-2.78e-05
		0.683	-2.385e-05
		0.683	-1.887e-05
		0.684	-1.335e-05
		0.685	-8.277e-06
		0.685	-3.211e-06
		0.686	1.945e-06
		0.687	7.836e-06
		0.687	1.415e-05
		0.688	2.053e-05
		0.689	2.761e-05
		0.689	3.591e-05
		0.69	4.514e-05
		0.691	5.392e-05
		0.691	6.251e-05
		0.692	7.182e-05
		0.693	8.082e-05
		0.693	8.973e-05
		0.694	9.86e-05
		0.695	0.000108
		0.695	0.0001173
		0.696	0.0001269
		0.697	0.0001344
		0.697	0.0001408
		0.698	0.0001457
		0.699	0.0001502
		0.699	0.000155
		0.7	0.0001604
		0.701	0.0001662
		0.701	0.0001723
		0.702	0.0001791
		0.703	0.0001864
		0.703	0.000192
		0.704	0.0001964
		0.705	0.0002
		0.705	0.000203
		0.706	0.0002042
		0.707	0.0002048
		0.707	0.0002041
		0.708	0.0002032
		0.709	0.0002012
		0.709	0.0001979
		0.71	0.000194
		0.711	0.0001907
		0.711	0.0001882
		0.712	0.0001861
		0.713	0.0001841
		0.713	0.0001817
		0.714	0.0001795
		0.715	0.0001772
		0.715	0.0001744
		0.716	0.0001711
		0.717	0.0001673
		0.717	0.000164
		0.718	0.000161
		0.719	0.0001588
		0.719	0.0001566
		0.72	0.0001548
		0.721	0.0001534
		0.721	0.0001521
		0.722	0.0001506
		0.723	0.0001495
		0.723	0.0001522
		0.724	0.0001565
		0.725	0.0001628
		0.725	0.0001693
		0.726	0.0001761
		0.727	0.0001825
		0.727	0.0001888
		0.728	0.0001946
		0.729	0.0002004
		0.729	0.0002068
		0.73	0.0002138
		0.731	0.0002231
		0.731	0.0002332
		0.732	0.0002445
		0.733	0.0002571
		0.733	0.000271
		0.734	0.0002868
		0.735	0.000303
		0.735	0.00032
		0.736	0.0003372
		0.737	0.0003557
		0.737	0.0003713
		0.738	0.0003865
		0.739	0.0004004
		0.739	0.0004141
		0.74	0.0004273
		0.741	0.0004391
		0.741	0.0004502
		0.742	0.0004595
		0.743	0.0004672
		0.743	0.0004724
		0.744	0.0004756
		0.745	0.0004771
		0.745	0.0004785
		0.746	0.00048
		0.747	0.0004819
		0.747	0.000489
		0.748	0.0004949
		0.749	0.0005008
		0.749	0.0005045
		0.75	0.0005051
		0.751	0.0005014
		0.751	0.0004979
		0.752	0.0004892
		0.753	0.0004773
		0.753	0.0004649
		0.754	0.0004529
		0.755	0.0004414
		0.755	0.0004293
		0.756	0.0004152
		0.757	0.0003993
		0.757	0.00038
		0.758	0.00036
		0.759	0.0003387
		0.759	0.0003164
		0.76	0.0002926
		0.761	0.0002681
		0.761	0.0002427
		0.762	0.0002166
		0.763	0.0001896
		0.763	0.000162
		0.764	0.0001367
		0.765	0.0001115
		0.765	8.713e-05
		0.766	6.341e-05
		0.767	4.08e-05
		0.767	1.891e-05
		0.768	-3.586e-06
		0.769	-3.103e-05
		0.769	-5.834e-05
		0.77	-8.511e-05
		0.771	-0.0001111
		0.771	-0.0001335
		0.772	-0.0001549
		0.773	-0.0001756
		0.773	-0.0001996
		0.774	-0.0002252
		0.775	-0.00025
		0.775	-0.0002736
		0.776	-0.0002927
		0.777	-0.0003104
		0.777	-0.0003264
		0.778	-0.000339
		0.779	-0.0003371
		0.779	-0.0003344
		0.78	-0.0003299
		0.781	-0.000325
		0.781	-0.0003185
		0.782	-0.0003111
		0.783	-0.0003034
		0.783	-0.0003076
		0.784	-0.0003117
		0.785	-0.0003113
		0.785	-0.0003098
		0.786	-0.0003075
		0.787	-0.0003038
		0.787	-0.0002984
		0.788	-0.0002909
		0.789	-0.0002773
		0.789	-0.0002631
		0.79	-0.0002466
		0.791	-0.0002284
		0.791	-0.0002123
		0.792	-0.0001959
		0.793	-0.0001796
		0.793	-0.0001638
		0.794	-0.0001478
		0.795	-0.0001244
		0.795	-9.794e-05
		0.796	-7.157e-05
		0.797	-4.497e-05
		0.797	-1.691e-05
		0.798	1.035e-05
		0.799	3.395e-05
		0.799	5.578e-05
		0.8	7.154e-05
		0.801	8.783e-05
		0.801	0.0001043
		0.802	0.0001199
		0.803	0.0001345
		0.803	0.0001492
		0.804	0.0001575
		0.805	0.0001634
		0.805	0.0001686
		0.806	0.0001715
		0.807	0.0001729
		0.807	0.0001731
		0.808	0.0001718
		0.809	0.0001697
		0.809	0.0001662
		0.81	0.0001656
		0.811	0.0001627
		0.811	0.0001566
		0.812	0.000149
		0.813	0.0001415
		0.813	0.0001337
		0.814	0.0001251
		0.815	0.0001134
		0.815	9.919e-05
		0.816	8.31e-05
		0.817	6.383e-05
		0.817	4.145e-05
		0.818	1.988e-05
		0.819	-1.096e-06
		0.819	-2.22e-05
		0.82	-4.363e-05
		0.821	-6.454e-05
		0.821	-8.642e-05
		0.822	-0.0001079
		0.823	-0.0001296
		0.823	-0.0001507
		0.824	-0.0001704
		0.825	-0.0001877
		0.825	-0.0002039
		0.826	-0.0002189
		0.827	-0.0002336
		0.827	-0.0002491
		0.828	-0.0002647
		0.829	-0.0002809
		0.829	-0.0002958
		0.83	-0.0003117
		0.831	-0.0003257
		0.831	-0.0003373
		0.832	-0.0003492
		0.833	-0.0003592
		0.833	-0.000368
		0.834	-0.0003753
		0.835	-0.0003821
		0.835	-0.0003889
		0.836	-0.0003951
		0.837	-0.0004
		0.837	-0.0004033
		0.838	-0.0004063
		0.839	-0.0004083
		0.839	-0.000411
		0.84	-0.0004135
		0.841	-0.0004162
		0.841	-0.0004169
		0.842	-0.0004172
		0.843	-0.0004169
		0.843	-0.0004173
		0.844	-0.0004169
		0.845	-0.0004183
		0.845	-0.0004196
		0.846	-0.0004221
		0.847	-0.0004243
		0.847	-0.0004259
		0.848	-0.0004285
		0.849	-0.0004311
		0.849	-0.0004338
		0.85	-0.0004368
		0.851	-0.000439
		0.851	-0.0004419
		0.852	-0.0004437
		0.853	-0.0004471
		0.853	-0.0004506
		0.854	-0.0004543
		0.855	-0.0004571
		0.855	-0.0004605
		0.856	-0.0004635
		0.857	-0.0004675
		0.857	-0.0004731
		0.858	-0.0004792
		0.859	-0.0004868
		0.859	-0.0004946
		0.86	-0.0005009
		0.861	-0.0005079
		0.861	-0.000515
		0.862	-0.0005224
		0.863	-0.0005291
		0.863	-0.0005343
		0.864	-0.000539
		0.865	-0.000544
		0.865	-0.0005492
		0.866	-0.0005551
		0.867	-0.0005609
		0.867	-0.0005653
		0.868	-0.0005692
		0.869	-0.0005725
		0.869	-0.0005758
		0.87	-0.0005766
		0.871	-0.0005765
		0.871	-0.0005747
		0.872	-0.0005724
		0.873	-0.0005686
		0.873	-0.0005649
		0.874	-0.0005629
		0.875	-0.0005604
		0.875	-0.0005569
		0.876	-0.0005526
		0.877	-0.0005467
		0.877	-0.0005411
		0.878	-0.0005355
		0.879	-0.0005307
		0.879	-0.0005256
		0.88	-0.0005206
		0.881	-0.0005141
		0.881	-0.0005086
		0.882	-0.0005033
		0.883	-0.0004991
		0.883	-0.0004934
		0.884	-0.0004867
		0.885	-0.000479
		0.885	-0.0004712
		0.886	-0.0004621
		0.887	-0.0004537
		0.887	-0.0004446
		0.888	-0.0004345
		0.889	-0.0004248
		0.889	-0.0004151
		0.89	-0.0004064
		0.891	-0.0003988
		0.891	-0.0003909
		0.892	-0.0003842
		0.893	-0.000377
		0.893	-0.0003719
		0.894	-0.0003679
		0.895	-0.0003662
		0.895	-0.0003652
		0.896	-0.0003651
		0.897	-0.0003645
		0.897	-0.0003644
		0.898	-0.000364
		0.899	-0.0003629
		0.899	-0.0003619
		0.9	-0.0003609
		0.901	-0.0003593
		0.901	-0.0003587
		0.902	-0.0003585
		0.903	-0.0003594
		0.903	-0.0003598
		0.904	-0.0003606
		0.905	-0.000362
		0.905	-0.0003631
		0.906	-0.0003634
		0.907	-0.0003632
		0.907	-0.0003622
		0.908	-0.0003622
		0.909	-0.0003599
		0.909	-0.0003564
		0.91	-0.000352
		0.911	-0.0003477
		0.911	-0.0003449
		0.912	-0.0003424
		0.913	-0.000341
		0.913	-0.0003385
		0.914	-0.000335
		0.915	-0.000329
		0.915	-0.0003222
		0.916	-0.0003146
		0.917	-0.0003064
		0.917	-0.0002979
		0.918	-0.0002888
		0.919	-0.0002793
		0.919	-0.0002687
		0.92	-0.0002565
		0.921	-0.000247
		0.921	-0.0002358
		0.922	-0.0002226
		0.923	-0.0002085
		0.923	-0.0001951
		0.924	-0.0001818
		0.925	-0.0001708
		0.925	-0.0001604
		0.926	-0.0001501
		0.927	-0.0001384
		0.927	-0.0001254
		0.928	-0.0001098
		0.929	-9.512e-05
		0.929	-8.047e-05
		0.93	-6.665e-05
		0.931	-5.274e-05
		0.931	-3.914e-05
		0.932	-2.617e-05
		0.933	-1.441e-05
		0.933	-3.614e-06
		0.934	5.742e-06
		0.935	1.666e-05
		0.935	2.668e-05
		0.936	3.521e-05
		0.937	4.126e-05
		0.937	4.703e-05
		0.938	5.2e-05
		0.939	5.736e-05
		0.939	6.243e-05
		0.94	6.599e-05
		0.941	6.918e-05
		0.941	6.852e-05
		0.942	6.616e-05
		0.943	6.569e-05
		0.943	6.513e-05
		0.944	6.46e-05
		0.945	6.397e-05
		0.945	6.229e-05
		0.946	6.14e-05
		0.947	5.956e-05
		0.947	5.561e-05
		0.948	5.077e-05
		0.949	4.411e-05
		0.949	3.668e-05
		0.95	2.977e-05
		0.951	2.393e-05
		0.951	2.112e-05
		0.952	2.018e-05
		0.953	2.057e-05
		0.953	2.169e-05
		0.954	2.34e-05
		0.955	2.321e-05
		0.955	2.59e-05
		0.956	2.99e-05
		0.957	3.499e-05
		0.957	4.188e-05
		0.958	4.947e-05
		0.959	5.9e-05
		0.959	6.973e-05
		0.96	8.208e-05
		0.961	9.631e-05
		0.961	0.0001105
		0.962	0.0001258
		0.963	0.0001443
		0.963	0.000163
		0.964	0.0001803
		0.965	0.0001977
		0.965	0.0002145
		0.966	0.0002313
		0.967	0.0002485
		0.967	0.0002643
		0.968	0.00028
		0.969	0.0003029
		0.969	0.0003245
		0.97	0.0003446
		0.971	0.0003644
		0.971	0.0003842
		0.972	0.000405
		0.973	0.0004249
		0.973	0.0004478
		0.974	0.0004742
		0.975	0.0005023
		0.975	0.0005264
		0.976	0.0005472
		0.977	0.0005652
		0.977	0.0005769
		0.978	0.0005852
		0.979	0.0005884
		0.979	0.0005903
		0.98	0.0005902
		0.981	0.0005889
		0.981	0.0005939
		0.982	0.0005979
		0.983	0.0005951
		0.983	0.0005888
		0.984	0.0005754
		0.985	0.0005599
		0.985	0.0005427
		0.986	0.0005225
		0.987	0.0004996
		0.987	0.0004738
		0.988	0.0004414
		0.989	0.0003991
		0.989	0.000357
		0.99	0.0003199
		0.991	0.0002835
		0.991	0.0002462
		0.992	0.0002107
		0.993	0.000175
		0.993	0.0001376
		0.994	0.0001042
		0.995	7.304e-05
		0.995	4.964e-05
		0.996	2.958e-05
		0.997	1.11e-05
		0.997	-6.515e-06
		0.998	-2.137e-05
		0.999	-2.799e-05
		0.999	-3.527e-05
		1	-5.227e-05

## Sheet: Figure 4b
Figure 4b	IEF intensity	PTA	PTCDA
		10.25	0.425

[truncated: 75 more sheets: Figure 4c, Figure 4d, Figure 5b , Figure 6b, Figure 6d, Supplementary Figure 1a, Supplementary Figure 1b , Supplementary Figure 1c, Supplementary Figure 2a, Supplementary Figure 2b, Supplementary Figure 3a, Supplementary Figure 3b, Supplementary Figure 3c, Supplementary Figure 6a, Supplementary Figure 6d, Supplementary Figure 7b, Supplementary Figure 10a, Supplementary Figure 10b, Supplementary Figure 11, Supplementary Figure 12a …]
